# Supplementary material for: Technical note: contour plot visualization of the light adapted electroretinogram using a generalized additive model
Source: Doc Ophthalmol. 2026 Jan 18;152(1):1–11. doi: 10.1007/s10633-025-10078-3 (PMC12948813; doi:10.1007/s10633-025-10078-3)
Supplement: Supplementary file 1 — Supplementary file1 (XLSX 1873 KB) [file 10633_2025_10078_MOESM1_ESM.xlsx]

## Sheet: data
X	Y	Z	X	Y	Z	Z
Time	Strength	Amplitude	Time	Strength	Amplitude	Z-score
-20	12	-1.08361	-20	12	-1.01715	0.369717
-19	12	-1.09083	-19	12	-1.0139	0.671795
-18	12	-1.09927	-18	12	-1.01191	0.791363
-17	12	-1.10975	-17	12	-1.01202	0.787331
-16	12	-1.12273	-16	12	-1.01454	0.95521
-15	12	-1.13625	-15	12	-1.01634	1.1944
-14	12	-1.14733	-14	12	-1.01282	1.19125
-13	12	-1.15296	-13	12	-0.999388	1.25113
-12	12	-1.15262	-12	12	-0.974909	1.64608
-11	12	-1.15261	-11	12	-0.947696	2.0077
-10	12	-1.16043	-10	12	-0.927666	1.96887
-9	12	-1.18323	-9	12	-0.924437	2.15541
-8	12	-1.21907	-8	12	-0.937955	2.71689
-7	12	-1.25525	-7	12	-0.956547	2.81859
-6	12	-1.27847	-6	12	-0.967853	2.54562
-5	12	-1.27721	-5	12	-0.961162	2.74166
-4	12	-1.2556	-4	12	-0.940676	3.11664
-3	12	-1.2261	-3	12	-0.918518	2.76179
-2	12	-1.20123	-2	12	-0.906883	2.391
-1	12	-1.19036	-1	12	-0.91425	2.51908
0	12	-1.19198	0	12	-0.936422	2.51815
1	12	-1.20222	1	12	-0.966499	2.01719
2	12	-1.21758	2	12	-0.997925	1.81382
3	12	-1.25458	3	12	-1.04252	2.02744
4	12	-1.35977	4	12	-1.13929	2.10549
5	12	-1.58216	5	12	-1.32942	2.08518
6	12	-1.96358	6	12	-1.64852	2.69889
7	12	-2.46068	7	12	-2.06472	3.9031
8	12	-2.97419	8	12	-2.50117	4.30746
9	12	-3.40389	9	12	-2.88023	4.25257
10	12	-3.68322	10	12	-3.14939	4.80162
11	12	-3.89361	11	12	-3.36977	5.18213
12	12	-4.15709	12	12	-3.63458	4.52571
13	12	-4.59381	13	12	-4.03543	4.5793
14	12	-5.12847	14	12	-4.50382	5.90298
15	12	-5.32245	15	12	-4.67729	6.22642
16	12	-4.69754	16	12	-4.16189	4.45536
17	12	-2.81742	17	12	-2.59814	1.85729
18	12	0.0563435	18	12	-0.185986	-2.37533
19	12	3.08564	19	12	2.42056	-6.1434
20	12	5.41511	20	12	4.55437	-7.0064
21	12	6.34112	21	12	5.65715	-6.06861
22	12	6.04225	22	12	5.79142	-2.48948
23	12	5.01505	23	12	5.23947	1.97367
24	12	3.75588	24	12	4.28371	4.30876
25	12	2.62712	25	12	3.17181	5.08472
26	12	1.68755	26	12	2.06953	3.7473
27	12	0.954153	27	12	1.13083	1.48627
28	12	0.442245	28	12	0.504387	0.511007
29	12	0.128887	29	12	0.214495	0.805398
30	12	-0.0468499	30	12	0.159783	1.61101
31	12	-0.147524	31	12	0.233314	1.83752
-20	13	-1.08277	-20	13	-1.00859	0.438929
-19	13	-1.09068	-19	13	-1.00592	0.787574
-18	13	-1.09943	-18	13	-1.00422	0.917691
-17	13	-1.10959	-17	13	-1.00414	0.903724
-16	13	-1.12145	-16	13	-1.0059	1.08544
-15	13	-1.13355	-15	13	-1.00689	1.34251
-14	13	-1.14367	-14	13	-1.0033	1.32262
-13	13	-1.14958	-13	13	-0.991332	1.37151
-12	13	-1.15101	-12	13	-0.970134	1.78266
-11	13	-1.15316	-11	13	-0.946944	2.14982
-10	13	-1.16211	-10	13	-0.930368	2.08549
-9	13	-1.18375	-9	13	-0.928756	2.25937
-8	13	-1.21638	-8	13	-0.942093	2.82074
-7	13	-1.24946	-7	13	-0.96031	2.90318
-6	13	-1.27195	-6	13	-0.972744	2.6086
-5	13	-1.27413	-5	13	-0.970042	2.80653
-4	13	-1.25826	-4	13	-0.954675	3.19698
-3	13	-1.2329	-3	13	-0.935392	2.84215
-2	13	-1.20667	-2	13	-0.921002	2.46864
-1	13	-1.18723	-1	13	-0.918583	2.60783
0	13	-1.17889	0	13	-0.929307	2.61688
1	13	-1.18523	1	13	-0.953087	2.11344
2	13	-1.21005	2	13	-0.99006	1.93264
3	13	-1.26956	3	13	-1.05223	2.21098
4	13	-1.39848	4	13	-1.16914	2.33034
5	13	-1.63305	5	13	-1.37176	2.29337
6	13	-2.00403	6	13	-1.68675	2.89153
7	13	-2.47667	7	13	-2.08863	4.07012
8	13	-2.97328	8	13	-2.5172	4.41886
9	13	-3.41542	9	13	-2.91163	4.35239
10	13	-3.74849	10	13	-3.22851	4.9761
11	13	-4.02261	11	13	-3.50323	5.46734
12	13	-4.31663	12	13	-3.79337	4.82189
13	13	-4.70791	13	13	-4.15526	4.82161
14	13	-5.11671	14	13	-4.51699	6.03015
15	13	-5.17133	15	13	-4.57118	6.16301
16	13	-4.46827	16	13	-3.98523	4.27424
17	13	-2.64018	17	13	-2.45634	1.65667
18	13	0.0769895	18	13	-0.165284	-2.52694
19	13	2.94902	19	13	2.31462	-6.23491
20	13	5.22674	20	13	4.39873	-7.1701
21	13	6.28846	21	13	5.593	-6.56498
22	13	6.25356	22	13	5.92006	-3.52205
23	13	5.50852	23	13	5.58545	0.719766
24	13	4.43979	24	13	4.79489	3.08373
25	13	3.34504	25	13	3.74658	3.98825
26	13	2.32088	26	13	2.62101	3.13282
27	13	1.43622	27	13	1.59609	1.43068
28	13	0.757122	28	13	0.844102	0.760907
29	13	0.285012	29	13	0.405016	1.20125
30	13	-0.0428997	30	13	0.185096	1.89065
31	13	-0.292161	31	13	0.0846865	1.93327
-20	14	-1.08194	-20	14	-1.00004	0.515356
-19	14	-1.09054	-19	14	-0.997947	0.915299
-18	14	-1.0996	-18	14	-0.996539	1.05682
-17	14	-1.10943	-17	14	-0.996272	1.03164
-16	14	-1.12018	-16	14	-0.997275	1.22828
-15	14	-1.13086	-15	14	-0.997458	1.50458
-14	14	-1.14002	-14	14	-0.993804	1.46581
-13	14	-1.1462	-13	14	-0.983294	1.50205
-12	14	-1.14941	-12	14	-0.96537	1.9299
-11	14	-1.15369	-11	14	-0.946193	2.3019
-10	14	-1.16379	-10	14	-0.933063	2.20896
-9	14	-1.18427	-9	14	-0.933066	2.36784
-8	14	-1.2137	-8	14	-0.94622	2.92693
-7	14	-1.24369	-7	14	-0.964061	2.98728
-6	14	-1.26544	-6	14	-0.97762	2.66943
-5	14	-1.27106	-5	14	-0.978898	2.86873
-4	14	-1.26091	-4	14	-0.968638	3.27516
-3	14	-1.23969	-3	14	-0.952224	2.92173
-2	14	-1.21211	-2	14	-0.935086	2.54662
-1	14	-1.18412	-1	14	-0.922902	2.69784
0	14	-1.16583	0	14	-0.922203	2.71816
1	14	-1.16827	1	14	-0.939703	2.21386
2	14	-1.20256	2	14	-0.982215	2.05924
3	14	-1.28453	3	14	-1.06192	2.40965
4	14	-1.43713	4	14	-1.19895	2.57521
5	14	-1.68388	5	14	-1.41405	2.51947
6	14	-2.04444	6	14	-1.72495	3.09774
7	14	-2.4927	7	14	-2.11256	4.24284
8	14	-2.97247	8	14	-2.53328	4.52734
9	14	-3.42704	9	14	-2.94306	4.44802
10	14	-3.81375	10	14	-3.30758	5.15368
11	14	-4.15145	11	14	-3.6365	5.76818
12	14	-4.47594	12	14	-3.9519	5.13751
13	14	-4.82184	13	14	-4.2749	5.07629
14	14	-5.105	14	14	-4.53016	6.15002
15	14	-5.02052	15	14	-4.46529	6.06696
16	14	-4.23942	16	14	-3.80891	4.05271
17	14	-2.46326	17	14	-2.31477	1.42348
18	14	0.0976454	18	14	-0.144569	-2.68822
19	14	2.8127	19	14	2.20893	-6.3135
20	14	5.03872	20	14	4.2434	-7.32644
21	14	6.23577	21	14	5.52888	-7.09947
22	14	6.4642	22	14	6.04823	-4.67464
23	14	6.00072	23	14	5.93046	-0.699348
24	14	5.12212	24	14	5.30483	1.68786
25	14	4.06155	25	14	4.32018	2.73317
26	14	2.95326	26	14	3.1716	2.42518
27	14	1.91787	27	14	2.06086	1.3612
28	14	1.07203	28	14	1.18369	1.03917
29	14	0.441446	29	14	0.595706	1.64298
30	14	-0.0384844	30	14	0.210814	2.19874
31	14	-0.436243	31	14	-0.0633297	2.03392
-20	15	-1.08112	-20	15	-0.991535	0.598835
-19	15	-1.0904	-19	15	-0.990012	1.05464
-18	15	-1.09977	-18	15	-0.988892	1.2083
-17	15	-1.10928	-17	15	-0.988439	1.17054
-16	15	-1.11891	-16	15	-0.988687	1.38303
-15	15	-1.12818	-15	15	-0.988067	1.67965
-14	15	-1.13639	-14	15	-0.984347	1.61971
-13	15	-1.14285	-13	15	-0.975291	1.64148
-12	15	-1.14782	-12	15	-0.960627	2.08605
-11	15	-1.15423	-11	15	-0.945445	2.46164
-10	15	-1.16547	-10	15	-0.935747	2.33689
-9	15	-1.18478	-9	15	-0.937354	2.4781
-8	15	-1.21102	-8	15	-0.950325	3.03187
-7	15	-1.23793	-7	15	-0.967788	3.06705
-6	15	-1.25894	-6	15	-0.982466	2.72458
-5	15	-1.268	-5	15	-0.987705	2.92446
-4	15	-1.26355	-4	15	-0.982529	3.34693
-3	15	-1.24644	-3	15	-0.968973	2.99684
-2	15	-1.21752	-2	15	-0.9491	2.62179
-1	15	-1.18102	-1	15	-0.927194	2.78583
0	15	-1.15283	0	15	-0.915124	2.81876
1	15	-1.1514	1	15	-0.926376	2.31594
2	15	-1.19511	2	15	-0.974415	2.19154
3	15	-1.29947	3	15	-1.0716	2.62143
4	15	-1.47567	4	15	-1.22867	2.83819
5	15	-1.73457	5	15	-1.45623	2.76149
6	15	-2.08481	6	15	-1.76309	3.31453
7	15	-2.50882	7	15	-2.13653	4.41634
8	15	-2.97185	8	15	-2.54947	4.62707
9	15	-3.43884	9	15	-2.97456	4.53368
10	15	-3.87896	10	15	-3.38651	5.32815
11	15	-4.27998	11	15	-3.76941	6.0785
12	15	-4.63477	12	15	-4.10994	5.46743
13	15	-4.93542	13	15	-4.39415	5.33779
14	15	-5.0934	14	15	-4.54333	6.2543
15	15	-4.87031	15	15	-4.35982	5.92836
16	15	-4.01145	16	15	-3.63324	3.78294
17	15	-2.28696	17	15	-2.17369	1.15376
18	15	0.118321	18	15	-0.123829	-2.85635
19	15	2.67699	19	15	2.10375	-6.37014
20	15	4.85139	20	15	4.08867	-7.46539
21	15	6.18302	21	15	5.46479	-7.66521
22	15	6.67352	22	15	6.17546	-5.9489
23	15	6.49038	23	15	6.27356	-2.29337
24	15	5.80131	24	15	5.8123	0.107851
25	15	4.77523	25	15	4.89142	1.30497
26	15	3.5837	26	15	3.72043	1.614
27	15	2.39869	27	15	2.52464	1.27398
28	15	1.387	28	15	1.52304	1.34515
29	15	0.598498	29	15	0.786733	2.13061
30	15	-0.0331386	30	15	0.237343	2.53412
31	15	-0.579215	31	15	-0.210124	2.13752
-20	16	-1.08032	-20	16	-0.98308	0.688559
-19	16	-1.09029	-19	16	-0.982126	1.20417
-18	16	-1.09996	-18	16	-0.981291	1.37044
-17	16	-1.10914	-17	16	-0.980655	1.31876
-16	16	-1.11767	-16	16	-0.980152	1.54768
-15	16	-1.12553	-15	16	-0.978736	1.86524
-14	16	-1.13279	-14	16	-0.97495	1.78186
-13	16	-1.13952	-13	16	-0.967339	1.78725
-12	16	-1.14623	-12	16	-0.955914	2.24777
-11	16	-1.15476	-11	16	-0.944703	2.62506
-10	16	-1.16713	-10	16	-0.938412	2.46544
-9	16	-1.18528	-9	16	-0.941612	2.586
-8	16	-1.20835	-8	16	-0.954396	3.13039
-7	16	-1.2322	-7	16	-0.971482	3.13719
-6	16	-1.25248	-6	16	-0.987267	2.76933
-5	16	-1.26494	-5	16	-0.99644	2.96866
-4	16	-1.26616	-4	16	-0.996315	3.40649
-3	16	-1.25314	-3	16	-0.985597	3.06236
-2	16	-1.2229	-2	16	-0.963007	2.68971
-1	16	-1.17794	-1	16	-0.931444	2.86713
0	16	-1.13992	0	16	-0.908082	2.91399
1	16	-1.13466	1	16	-0.913135	2.41589
2	16	-1.18774	2	16	-0.966679	2.32604
3	16	-1.31436	3	16	-1.08126	2.84227
4	16	-1.51405	4	16	-1.25827	3.11499
5	16	-1.78507	5	16	-1.49824	3.0152
6	16	-2.1251	6	16	-1.80115	3.53663
7	16	-2.52508	7	16	-2.16057	4.58328
8	16	-2.97154	8	16	-2.56582	4.71015
9	16	-3.4509	9	16	-3.00616	4.60163
10	16	-3.94412	10	16	-3.46527	5.49065
11	16	-4.40804	11	16	-3.90177	6.3885
12	16	-4.79288	12	16	-4.26722	5.80296
13	16	-5.04848	13	16	-4.51282	5.59736
14	16	-5.08195	14	16	-4.55649	6.33208
15	16	-4.72101	15	16	-4.255	5.73604
16	16	-3.78477	16	16	-3.45857	3.45728
17	16	-2.11158	17	16	-2.03333	0.844616
18	16	0.139027	18	16	-0.103051	-3.02659
19	16	2.54219	19	16	1.99933	-6.39331
20	16	4.6651	20	16	3.93483	-7.57364
21	16	6.13018	21	16	5.40075	-8.24964
22	16	6.88085	22	16	6.30127	-7.33748
23	16	6.97622	23	16	6.61379	-4.06254
24	16	6.47579	24	16	6.31608	-1.66111
25	16	5.48466	25	16	5.45914	-0.303683
26	16	4.21126	26	16	4.26661	0.692511
27	16	2.87826	27	16	2.98695	1.16492
28	16	1.70207	28	16	1.86202	1.67583
29	16	0.756477	29	16	0.978267	2.6606
30	16	-0.0263972	30	16	0.265086	2.89297
31	16	-0.720521	31	16	-0.355084	2.24094
-20	17	-1.07956	-20	17	-0.974697	0.782843
-19	17	-1.09019	-19	17	-0.974306	1.36095
-18	17	-1.10016	-18	17	-0.973754	1.53995
-17	17	-1.10902	-17	17	-0.972936	1.47313
-16	17	-1.11645	-16	17	-0.971689	1.71852
-15	17	-1.12291	-15	17	-0.969484	2.05687
-14	17	-1.12923	-14	17	-0.965635	1.94804
-13	17	-1.13622	-13	17	-0.959456	1.93515
-12	17	-1.14467	-12	17	-0.951243	2.40985
-11	17	-1.15529	-11	17	-0.943966	2.78615
-10	17	-1.16877	-10	17	-0.941052	2.58905
-9	17	-1.18577	-9	17	-0.945827	2.68581
-8	17	-1.2057	-8	17	-0.958423	3.21566
-7	17	-1.2265	-7	17	-0.975129	3.19097
-6	17	-1.24605	-6	17	-0.992008	2.79783
-5	17	-1.2619	-5	17	-1.00508	2.99508
-4	17	-1.26874	-4	17	-1.00996	3.44667
-3	17	-1.25979	-3	17	-1.00206	3.11183
-2	17	-1.22823	-2	17	-0.976772	2.74472
-1	17	-1.17489	-1	17	-0.935639	2.93564
0	17	-1.12714	0	17	-0.901087	2.99759
1	17	-1.11807	1	17	-0.900008	2.50846
2	17	-1.18048	2	17	-0.95903	2.45755
3	17	-1.3292	3	17	-1.09088	3.06561
4	17	-1.55221	4	17	-1.28771	3.39829
5	17	-1.83529	5	17	-1.54004	3.27358
6	17	-2.16527	6	17	-1.83909	3.75608
7	17	-2.54152	7	17	-2.18468	4.73374
8	17	-2.97162	8	17	-2.58239	4.76676
9	17	-3.46331	9	17	-3.03789	4.64237
10	17	-4.0092	10	17	-3.54377	5.62951
11	17	-4.53546	11	17	-4.0334	6.68415
12	17	-4.95005	12	17	-4.4235	6.13117
13	17	-5.16086	13	17	-4.63071	5.84273
14	17	-5.0707	14	17	-4.56963	6.37001
15	17	-4.57293	15	17	-4.15102	5.4787
16	17	-3.55983	16	17	-3.28523	3.06967
17	17	-1.93744	17	17	-1.89393	0.495332
18	17	0.159772	18	17	-0.0822223	-3.19205
19	17	2.40861	19	17	1.89592	-6.36948
20	17	4.4802	20	17	3.7822	-7.63489
21	17	6.07722	21	17	5.33679	-8.83324
22	17	7.08552	22	17	6.42519	-8.81998
23	17	7.45698	23	17	6.95018	-5.9921
24	17	7.14399	24	17	6.81493	-3.60955
25	17	6.18842	25	17	6.02217	-2.08761
26	17	4.83495	26	17	4.80924	-0.339329
27	17	3.35616	27	17	3.44729	1.03016
28	17	2.01726	28	17	2.20051	2.02489
29	17	0.915693	29	17	1.17048	3.2243
30	17	-0.017795	30	17	0.29445	3.26782
31	17	-0.859607	31	17	-0.497599	2.33972
-20	18	-1.07883	-20	18	-0.966403	0.878963
-19	18	-1.09013	-19	18	-0.966568	1.52031
-18	18	-1.10039	-18	18	-0.966296	1.7116
-17	18	-1.10893	-17	18	-0.965297	1.62874
-16	18	-1.11526	-16	18	-0.963316	1.88988
-15	18	-1.12033	-15	18	-0.960332	2.24788
-14	18	-1.12571	-14	18	-0.956421	2.11208
-13	18	-1.13295	-13	18	-0.95166	2.07926
-12	18	-1.14311	-12	18	-0.946624	2.56511
-11	18	-1.1558	-11	18	-0.943238	2.93687
-10	18	-1.17039	-10	18	-0.943661	2.70061
-9	18	-1.18624	-9	18	-0.949991	2.77047
-8	18	-1.20306	-8	18	-0.962394	3.27956
-7	18	-1.22085	-7	18	-0.978718	3.22071
-6	18	-1.23968	-6	18	-0.996674	2.80363
-5	18	-1.25887	-5	18	-1.01359	2.99686
-4	18	-1.27128	-4	18	-1.02342	3.4594
-3	18	-1.26635	-3	18	-1.0183	3.1379
-2	18	-1.2335	-2	18	-0.990361	2.78025
-1	18	-1.17189	-1	18	-0.939764	2.9842
0	18	-1.11451	0	18	-0.894154	3.06208
1	18	-1.1017	1	18	-0.887024	2.58717
2	18	-1.17334	2	18	-0.951489	2.57926
3	18	-1.34396	3	18	-1.10045	3.28222
4	18	-1.59009	4	18	-1.31694	3.67744
5	18	-1.88518	5	18	-1.58157	3.52657
6	18	-2.20532	6	18	-1.87689	3.96222
7	18	-2.55819	7	18	-2.2089	4.85568
8	18	-2.97221	8	18	-2.59924	4.7859
9	18	-3.47617	9	18	-3.0698	4.64545
10	18	-4.07418	10	18	-3.62196	5.73101
11	18	-4.66209	11	18	-4.16413	6.94759
12	18	-5.10601	12	18	-4.57852	6.43508
13	18	-5.27237	13	18	-4.74763	6.05842
14	18	-5.05972	14	18	-4.58276	6.35359
15	18	-4.42635	15	18	-4.04811	5.14695
16	18	-3.33706	16	18	-3.11355	2.61758
17	18	-1.76485	17	18	-1.75574	0.108661
18	18	0.180566	18	18	-0.0613301	-3.34368
19	18	2.27654	19	18	1.79377	-6.28451
20	18	4.29704	20	18	3.63106	-7.63123
21	18	6.02411	21	18	5.27292	-9.38939
22	18	7.28688	22	18	6.54676	-10.3597
23	18	7.93139	23	18	7.28178	-8.04694
24	18	7.80433	24	18	7.30762	-5.70788
25	18	6.88511	25	18	6.57932	-4.02334
26	18	5.45382	26	18	5.34746	-1.47123
27	18	3.83198	27	18	3.90518	0.866876
28	18	2.33262	28	18	2.53838	2.38198
29	18	1.07645	29	18	1.36353	3.80676
30	18	-0.00686678	30	18	0.325839	3.64704
31	18	-0.995916	31	18	-0.637059	2.42823
-20	19	-1.07814	-20	19	-0.958215	0.973228
-19	19	-1.09009	-19	19	-0.958929	1.67593
-18	19	-1.10064	-18	19	-0.958932	1.87842
-17	19	-1.10886	-17	19	-0.957756	1.7791
-16	19	-1.11411	-16	19	-0.955051	2.05438
-15	19	-1.1178	-15	19	-0.951298	2.42967
-14	19	-1.12225	-14	19	-0.947328	2.26624
-13	19	-1.12974	-13	19	-0.943968	2.21228
-12	19	-1.14158	-12	19	-0.942066	2.70495
-11	19	-1.15631	-11	19	-0.94252	3.06789
-10	19	-1.17198	-10	19	-0.946234	2.7921
-9	19	-1.1867	-9	19	-0.954092	2.83238
-8	19	-1.20043	-8	19	-0.966299	3.31374
-7	19	-1.21525	-7	19	-0.982239	3.21888
-6	19	-1.23336	-6	19	-1.00125	2.78064
-5	19	-1.25586	-5	19	-1.02197	2.96758
-4	19	-1.27377	-4	19	-1.03668	3.43704
-3	19	-1.27282	-3	19	-1.0343	3.13343
-2	19	-1.2387	-2	19	-1.00374	2.78978
-1	19	-1.16892	-1	19	-0.943807	3.00557
0	19	-1.10205	0	19	-0.887294	3.09968
1	19	-1.08557	1	19	-0.874212	2.64503
2	19	-1.16636	2	19	-0.944079	2.68334
3	19	-1.35863	3	19	-1.10998	3.48083
4	19	-1.62765	4	19	-1.34593	3.9391
5	19	-1.93467	5	19	-1.62278	3.76173
6	19	-2.2452	6	19	-1.91452	4.14261
7	19	-2.57513	7	19	-2.23324	4.93636
8	19	-2.9734	8	19	-2.61641	4.75713
9	19	-3.48955	9	19	-3.10192	4.60111
10	19	-4.13905	10	19	-3.69977	5.78112
11	19	-4.78778	11	19	-4.29376	7.15894
12	19	-5.26055	12	19	-4.73204	6.69519
13	19	-5.38285	13	19	-4.86339	6.22741
14	19	-5.04904	14	19	-4.59587	6.26949
15	19	-4.28159	15	19	-3.94647	4.73614
16	19	-3.11689	16	19	-2.94386	2.10419
17	19	-1.59412	17	19	-1.619	-0.308082
18	19	0.20142	18	19	-0.0403618	-3.47118
19	19	2.1463	19	19	1.69314	-6.12627
20	19	4.11596	20	19	3.48172	-7.54601
21	19	5.97083	21	19	5.20916	-9.88639
22	19	7.48425	22	19	6.6655	-11.9033
23	19	8.39817	23	19	7.60763	-10.169
24	19	8.45525	24	19	7.79291	-7.90279
25	19	7.5733	25	19	7.12942	-6.06523
26	19	6.06691	26	19	5.88037	-2.67984
27	19	4.30529	27	19	4.36011	0.674148
28	19	2.64816	28	19	2.87552	2.73287
29	19	1.23907	29	19	1.5576	4.38666
30	19	0.00685266	30	19	0.359659	4.01515
31	19	-1.12889	31	19	-0.772852	2.50027
-20	20	-1.0775	-20	20	-0.950152	1.06138
-19	20	-1.09009	-19	20	-0.951405	1.82057
-18	20	-1.10092	-18	20	-0.951679	2.03249
-17	20	-1.10882	-17	20	-0.950328	1.91695
-16	20	-1.11299	-16	20	-0.946911	2.20382
-15	20	-1.11533	-15	20	-0.942404	2.59281
-14	20	-1.11885	-14	20	-0.938376	2.40217
-13	20	-1.12658	-13	20	-0.936396	2.32658
-12	20	-1.14008	-12	20	-0.937581	2.82061
-11	20	-1.15681	-11	20	-0.941813	3.16999
-10	20	-1.17353	-10	20	-0.948763	2.85601
-9	20	-1.18714	-9	20	-0.958121	2.86475
-8	20	-1.19783	-8	20	-0.970126	3.31127
-7	20	-1.20971	-7	20	-0.985679	3.17975
-6	20	-1.22712	-6	20	-1.00572	2.72459
-5	20	-1.25287	-5	20	-1.03017	2.90284
-4	20	-1.2762	-4	20	-1.04968	3.37412
-3	20	-1.27918	-3	20	-1.05001	3.09307
-2	20	-1.24383	-2	20	-1.01687	2.76822
-1	20	-1.16602	-1	20	-0.947753	2.99392
0	20	-1.08982	0	20	-0.880518	3.10392
1	20	-1.06973	1	20	-0.861599	2.67583
2	20	-1.15956	2	20	-0.93682	2.76222
3	20	-1.3732	3	20	-1.11945	3.64973
4	20	-1.66482	4	20	-1.37463	4.16896
5	20	-1.9837	5	20	-1.6636	3.96593
6	20	-2.2849	6	20	-1.95195	4.28499
7	20	-2.59238	7	20	-2.25773	4.96485
8	20	-2.97528	8	20	-2.63396	4.67298
9	20	-3.50355	9	20	-3.13428	4.50273
10	20	-4.20379	10	20	-3.77715	5.76846
11	20	-4.91236	11	20	-4.42211	7.29974
12	20	-5.41342	12	20	-4.88381	6.89259
13	20	-5.49212	13	20	-4.97778	6.33414
14	20	-5.03873	14	20	-4.60896	6.1089
15	20	-4.13895	15	20	-3.84633	4.24918
16	20	-2.89976	16	20	-2.77648	1.53999
17	20	-1.42556	17	20	-1.48393	-0.742783
18	20	0.222343	18	20	-0.0193048	-3.56465
19	20	2.01819	19	20	1.59428	-5.88792
20	20	3.9373	20	20	3.33447	-7.36783
21	20	5.91733	21	20	5.14552	-10.2921
22	20	7.67699	22	20	6.78094	-13.3855
23	20	8.85605	23	20	7.92677	-12.2806
24	20	9.09517	24	20	8.26958	-10.1193
25	20	8.25157	25	20	7.6713	-8.14648
26	20	6.67324	26	20	6.40708	-3.92871
27	20	4.77569	27	20	4.81161	0.453821
28	20	2.96392	28	20	3.2118	3.06073
29	20	1.40385	29	20	1.75285	4.93821
30	20	0.0238285	30	20	0.396315	4.35456
31	20	-1.25799	31	20	-0.904366	2.55015
-20	21	-1.07692	-20	21	-0.94223	1.13932
-19	21	-1.09014	-19	21	-0.944012	1.94733
-18	21	-1.10124	-18	21	-0.944552	2.16635
-17	21	-1.10881	-17	21	-0.94303	2.03553
-16	21	-1.11193	-16	21	-0.938915	2.33069
-15	21	-1.11292	-15	21	-0.933669	2.7288
-14	21	-1.11553	-14	21	-0.929587	2.51256
-13	21	-1.12349	-13	21	-0.928963	2.4157
-12	21	-1.1386	-12	21	-0.933179	2.90495
-11	21	-1.15729	-11	21	-0.941119	3.23609
-10	21	-1.17506	-10	21	-0.951243	2.88698
-9	21	-1.18755	-9	21	-0.962066	2.86336
-8	21	-1.19525	-8	21	-0.973863	3.26858
-7	21	-1.20424	-7	21	-0.989026	3.1012
-6	21	-1.22095	-6	21	-1.01007	2.63449
-5	21	-1.2499	-5	21	-1.03818	2.80174
-4	21	-1.27857	-4	21	-1.0624	3.26916
-3	21	-1.28542	-3	21	-1.06539	3.01492
-2	21	-1.24886	-2	21	-1.02971	2.71342
-1	21	-1.16317	-1	21	-0.951588	2.94651
0	21	-1.07782	0	21	-0.87384	3.07134
1	21	-1.05423	1	21	-0.849215	2.6757
2	21	-1.15296	2	21	-0.929735	2.81026
3	21	-1.38764	3	21	-1.12886	3.77914
4	21	-1.70155	4	21	-1.403	4.35454
5	21	-2.03218	5	21	-1.70399	4.12789
6	21	-2.32438	6	21	-1.98915	4.37987
7	21	-2.61	7	21	-2.28238	4.93484
8	21	-2.97797	8	21	-2.65195	4.53148
9	21	-3.51825	9	21	-3.16691	4.34905
10	21	-4.26837	10	21	-3.85403	5.68745
11	21	-5.03568	11	21	-4.54901	7.35739
12	21	-5.56438	12	21	-5.03356	7.01323
13	21	-5.60001	13	21	-5.09062	6.36822
14	21	-5.02882	14	21	-4.62202	5.87071
15	21	-3.99873	15	21	-3.74788	3.69818
16	21	-2.6861	16	21	-2.61176	0.942652
17	21	-1.25947	17	21	-1.3508	-1.17971
18	21	0.243346	18	21	0.00185363	-3.61682
19	21	1.89251	19	21	1.49744	-5.57095
20	21	3.76142	20	21	3.18963	-7.09441
21	21	5.8636	21	21	5.08203	-10.5807
22	21	7.86441	22	21	6.89261	-14.7394
23	21	9.30377	23	21	8.23824	-14.2952
24	21	9.72252	24	21	8.73639	-12.2702
25	21	8.91852	25	21	8.20378	-10.1873
26	21	7.27185	26	21	6.92673	-5.17238
27	21	5.24274	27	21	5.25918	0.210716
28	21	3.27994	28	21	3.5471	3.3488
29	21	1.5711	29	21	1.94944	5.43525
30	21	0.044526	30	21	0.436211	4.64864
31	21	-1.38264	31	21	-1.03099	2.57407
-20	22	-1.0764	-20	22	-0.934469	1.204
-19	22	-1.09023	-19	22	-0.936767	2.05113
-18	22	-1.10159	-18	22	-0.937567	2.27461
-17	22	-1.10885	-17	22	-0.935877	2.13006
-16	22	-1.11092	-16	22	-0.93108	2.42981
-15	22	-1.11059	-15	22	-0.925113	2.832
-14	22	-1.11229	-14	22	-0.920979	2.5928
-13	22	-1.12046	-13	22	-0.921685	2.47582
-12	22	-1.13715	-12	22	-0.92887	2.95423
-11	22	-1.15776	-11	22	-0.94044	3.26306
-10	22	-1.17654	-10	22	-0.953668	2.88333
-9	22	-1.18794	-9	22	-0.965918	2.82773
-8	22	-1.19269	-8	22	-0.977501	3.18668
-7	22	-1.19885	-7	22	-0.99227	2.98566
-6	22	-1.21487	-6	22	-1.01429	2.51333
-5	22	-1.24697	-5	22	-1.04597	2.6677
-4	22	-1.28086	-4	22	-1.07481	3.12568
-3	22	-1.29152	-3	22	-1.08039	2.90153
-2	22	-1.25379	-2	22	-1.04224	2.62712
-1	22	-1.1604	-1	22	-0.955299	2.86473
0	22	-1.0661	0	22	-0.867271	3.00275
1	22	-1.03909	1	22	-0.837087	2.64428
2	22	-1.1466	2	22	-0.922845	2.82525
3	22	-1.40196	3	22	-1.13818	3.86351
4	22	-1.73778	4	22	-1.431	4.48806
5	22	-2.08007	5	22	-1.7439	4.24084
6	22	-2.36362	6	22	-2.02609	4.42301
7	22	-2.62802	7	22	-2.30722	4.84675
8	22	-2.98156	8	22	-2.67042	4.33743
9	22	-3.53375	9	22	-3.19984	4.14539
10	22	-4.33278	10	22	-3.93035	5.54045
11	22	-5.15758	11	22	-4.67426	7.32864
12	22	-5.7132	12	22	-5.18106	7.05154
13	22	-5.70634	13	22	-5.20172	6.32745
14	22	-5.01939	14	22	-4.63505	5.56302
15	22	-3.86123	15	22	-3.65136	3.10345
16	22	-2.47634	16	22	-2.45003	0.334587
17	22	-1.09617	17	22	-1.21983	-1.60213
18	22	0.264437	18	22	0.0231262	-3.62497
19	22	1.76956	19	22	1.40287	-5.1862
20	22	3.58866	20	22	3.04748	-6.73453
21	22	5.80959	21	22	5.0187	-10.7389
22	22	8.04587	22	22	7.00003	-15.91
23	22	9.74004	23	22	8.54109	-16.1332
24	22	10.3357	24	22	9.19211	-14.272
25	22	9.57273	25	22	8.72569	-12.1091
26	22	7.86179	26	22	7.43841	-6.36432
27	22	5.70605	27	22	5.70232	-0.0480207
28	22	3.59624	28	22	3.88129	3.58368
29	22	1.74113	29	22	2.14756	5.85634
30	22	0.0694103	30	22	0.479753	4.8852
31	22	-1.50229	31	22	-1.15212	2.57123
-20	23	-1.07595	-20	23	-0.926886	1.25399
-19	23	-1.09038	-19	23	-0.929687	2.12974
-18	23	-1.10199	-18	23	-0.93074	2.35504
-17	23	-1.10893	-17	23	-0.928886	2.19872
-16	23	-1.10997	-16	23	-0.923425	2.4994
-15	23	-1.10833	-15	23	-0.916755	2.90074
-14	23	-1.10914	-14	23	-0.912574	2.6419
-13	23	-1.11752	-13	23	-0.914579	2.50664
-12	23	-1.13574	-12	23	-0.924664	2.96891
-11	23	-1.15821	-11	23	-0.939777	3.25245
-10	23	-1.17797	-10	23	-0.956031	2.84746
-9	23	-1.1883	-9	23	-0.969666	2.76143
-8	23	-1.19017	-8	23	-0.981027	3.07121
-7	23	-1.19354	-7	23	-0.995398	2.83987
-6	23	-1.20889	-6	23	-1.01835	2.36766
-5	23	-1.24406	-5	23	-1.05351	2.5079
-4	23	-1.28308	-4	23	-1.08685	2.95165
-3	23	-1.29746	-3	23	-1.09498	2.75957
-2	23	-1.2586	-2	23	-1.05441	2.51471
-1	23	-1.1577	-1	23	-0.958872	2.75404
0	23	-1.05468	0	23	-0.860824	2.90323
1	23	-1.02437	1	23	-0.825245	2.5849
2	23	-1.14049	2	23	-0.916172	2.80889
3	23	-1.41612	3	23	-1.14743	3.90277
4	23	-1.77347	4	23	-1.45859	4.56807
5	23	-2.12729	5	23	-1.78326	4.30392
6	23	-2.4026	6	23	-2.06275	4.41635
7	23	-2.64649	7	23	-2.33226	4.7079
8	23	-2.98615	8	23	-2.68945	4.10174
9	23	-3.55012	9	23	-3.23313	3.90286
10	23	-4.39699	10	23	-4.00605	5.33763
11	23	-5.27791	11	23	-4.7977	7.22065
12	23	-5.85963	12	23	-5.32606	7.01184
13	23	-5.81095	13	23	-5.31087	6.21846
14	23	-5.01046	14	23	-4.64806	5.20192
15	23	-3.72676	15	23	-3.55696	2.48993
16	23	-2.27091	16	23	-2.29161	-0.261118
17	23	-0.935959	17	23	-1.09128	-1.99542
18	23	0.285628	18	23	0.0445256	-3.59159
19	23	1.64965	19	23	1.31084	-4.7521
20	23	3.41937	20	23	2.90833	-6.30674
21	23	5.75529	21	23	4.95555	-10.7687
22	23	8.22069	22	23	7.10274	-16.865
23	23	10.1636	23	23	8.83435	-17.738
24	23	10.9332	24	23	9.63551	-16.0609
25	23	10.2128	25	23	9.23585	-13.8495
26	23	8.44208	26	23	7.94125	-7.46592
27	23	6.16519	27	23	6.14055	-0.31435
28	23	3.91286	28	23	4.21425	3.75779
29	23	1.91426	29	23	2.34737	6.18896
30	23	0.0989467	30	23	0.527345	5.05893
31	23	-1.6164	31	23	-1.26713	2.54411
-20	24	-1.07558	-20	24	-0.919498	1.28964
-19	24	-1.09058	-19	24	-0.922788	2.18396
-18	24	-1.10243	-18	24	-0.924086	2.40871
-17	24	-1.10906	-17	24	-0.922074	2.24271
-16	24	-1.10909	-16	24	-0.915967	2.54111
-15	24	-1.10617	-15	24	-0.908616	2.93736
-14	24	-1.10609	-14	24	-0.904391	2.6624
-13	24	-1.11466	-13	24	-0.907664	2.51108
-12	24	-1.13437	-12	24	-0.920571	2.95321
-11	24	-1.15865	-11	24	-0.939131	3.20978
-10	24	-1.17935	-10	24	-0.958326	2.78506
-9	24	-1.18862	-9	24	-0.973299	2.67106
-8	24	-1.18767	-8	24	-0.984431	2.93096
-7	24	-1.18833	-7	24	-0.9984	2.67329
-6	24	-1.20302	-6	24	-1.02225	2.20614
-5	24	-1.24118	-5	24	-1.06079	2.33176
-4	24	-1.2852	-4	24	-1.09851	2.75773
-3	24	-1.30323	-3	24	-1.10911	2.59825
-2	24	-1.26329	-2	24	-1.06619	2.384
-1	24	-1.15509	-1	24	-0.962292	2.62262
0	24	-1.0436	0	24	-0.85451	2.78086
1	24	-1.0101	1	24	-0.813718	2.50374
2	24	-1.13467	2	24	-0.909737	2.76625
3	24	-1.43013	3	24	-1.15658	3.90185
4	24	-1.80855	4	24	-1.48573	4.59919
5	24	-2.17377	5	24	-1.82202	4.32186
6	24	-2.44128	6	24	-2.0991	4.36718
7	24	-2.66547	7	24	-2.35753	4.53062
8	24	-2.99183	8	24	-2.70907	3.83903
9	24	-3.56747	9	24	-3.26678	3.63593
10	24	-4.461	10	24	-4.08106	5.09447
11	24	-5.39649	11	24	-4.91913	7.0488
12	24	-6.00344	12	24	-5.46829	6.90673
13	24	-5.91367	13	24	-5.41789	6.05486
14	24	-5.00211	14	24	-4.66103	4.80796
15	24	-3.59562	15	24	-3.4649	1.88235
16	24	-2.07026	16	24	-2.13684	-0.824887
17	24	-0.779158	17	24	-0.965367	-2.34954
18	24	0.306927	18	24	0.0660644	-3.52351
19	24	1.53309	19	24	1.22158	-4.29075
20	24	3.2539	20	24	2.77247	-5.83518
21	24	5.70066	21	24	4.8926	-10.6858
22	24	8.38822	22	24	7.20027	-17.5987
23	24	10.5732	23	24	9.11707	-19.0833
24	24	11.5134	24	24	10.0654	-17.6022
25	24	10.8372	25	24	9.73309	-15.3723
26	24	9.01176	26	24	8.43436	-8.45286
27	24	6.61974	27	24	6.57337	-0.580984
28	24	4.22983	28	24	4.54587	3.8701
29	24	2.09078	29	24	2.54903	6.43086
30	24	0.1336	30	24	0.579394	5.17171
31	24	-1.72439	31	24	-1.37542	2.49782
-20	25	-1.0753	-20	25	-0.912323	1.31266
-19	25	-1.09085	-19	25	-0.916086	2.2169
-18	25	-1.10293	-18	25	-0.917621	2.43923
-17	25	-1.10924	-17	25	-0.915456	2.26552
-16	25	-1.10828	-16	25	-0.908724	2.55915
-15	25	-1.1041	-15	25	-0.900715	2.94706
-14	25	-1.10316	-14	25	-0.896451	2.65932
-13	25	-1.11189	-13	25	-0.900956	2.49424
-12	25	-1.13304	-12	25	-0.916603	2.91372
-11	25	-1.15907	-11	25	-0.938506	3.14296
-10	25	-1.18068	-10	25	-0.960548	2.70361
-9	25	-1.18891	-9	25	-0.976807	2.56459
-8	25	-1.18521	-8	25	-0.987702	2.77588
-7	25	-1.18322	-7	25	-1.00126	2.49602
-6	25	-1.19727	-6	25	-1.02597	2.0377
-5	25	-1.23834	-5	25	-1.06778	2.14886
-4	25	-1.28722	-4	25	-1.10974	2.555
-3	25	-1.30881	-3	25	-1.12274	2.42739
-2	25	-1.26784	-2	25	-1.07755	2.2435
-1	25	-1.15257	-1	25	-0.965547	2.47955
0	25	-1.03288	0	25	-0.848342	2.64483
1	25	-0.996326	1	25	-0.802533	2.4082
2	25	-1.12916	2	25	-0.903562	2.70422
3	25	-1.44395	3	25	-1.16563	3.86898
4	25	-1.84297	4	25	-1.51237	4.59024
5	25	-2.21945	5	25	-1.86013	4.30319
6	25	-2.47964	6	25	-2.1351	4.28594
7	25	-2.68498	7	25	-2.38304	4.32926
8	25	-2.99872	8	25	-2.72935	3.56446
9	25	-3.58587	9	25	-3.30085	3.35937
10	25	-4.52477	10	25	-4.15532	4.82824
11	25	-5.51319	11	25	-5.03837	6.83263
12	25	-6.14439	12	25	-5.60752	6.7535
13	25	-6.01431	13	25	-5.52258	5.85366
14	25	-4.99437	14	25	-4.67396	4.40186
15	25	-3.46811	15	25	-3.3754	1.30105
16	25	-1.87481	16	25	-1.98606	-1.34331
17	25	-0.626071	17	25	-0.842349	-2.65987
18	25	0.328345	18	25	0.0877554	-3.42994
19	25	1.42017	19	25	1.13536	-3.82347
20	25	3.09258	20	25	2.64021	-5.34452
21	25	5.64567	21	25	4.82987	-10.5148
22	25	8.54779	22	25	7.29213	-18.1281
23	25	10.9675	23	25	9.38829	-20.1726
24	25	12.0748	24	25	10.4804	-18.8909
25	25	11.4447	25	25	10.2162	-16.6689
26	25	9.56987	26	25	8.91686	-9.31675
27	25	7.06929	27	25	7.0003	-0.842597
28	25	4.54717	28	25	4.87601	3.92505
29	25	2.27102	29	25	2.75272	6.58847
30	25	0.173836	30	25	0.636304	5.23105
31	25	-1.82572	31	25	-1.47637	2.43877
-20	26	-1.07511	-20	26	-0.90538	1.32556
-19	26	-1.09119	-19	26	-0.909597	2.23297
-18	26	-1.10348	-18	26	-0.911361	2.45154
-17	26	-1.10948	-17	26	-0.909048	2.27182
-16	26	-1.10755	-16	26	-0.901715	2.55893
-15	26	-1.10214	-15	26	-0.893073	2.93634
-14	26	-1.10034	-14	26	-0.888773	2.6387
-13	26	-1.10923	-13	26	-0.894473	2.46202
-12	26	-1.13176	-12	26	-0.91277	2.85778
-11	26	-1.15947	-11	26	-0.937901	3.06036
-10	26	-1.18195	-10	26	-0.962689	2.61072
-9	26	-1.18917	-9	26	-0.98018	2.44978
-8	26	-1.18279	-8	26	-0.990828	2.61517
-7	26	-1.17823	-7	26	-1.00398	2.31706
-6	26	-1.19165	-6	26	-1.0295	1.87009
-5	26	-1.23554	-5	26	-1.07446	1.96751
-4	26	-1.28915	-4	26	-1.12051	2.35309
-3	26	-1.31419	-3	26	-1.13582	2.25568
-2	26	-1.27224	-2	26	-1.08845	2.10087
-1	26	-1.15016	-1	26	-0.968622	2.33311
0	26	-1.02255	0	26	-0.842332	2.50372
1	26	-0.98309	1	26	-0.791719	2.30551
2	26	-1.12398	2	26	-0.89767	2.63006
3	26	-1.45758	3	26	-1.17457	3.81355
4	26	-1.87668	4	26	-1.53849	4.55177
5	26	-2.26426	5	26	-1.89754	4.25792
6	26	-2.51765	6	26	-2.17073	4.1838
7	26	-2.70509	7	26	-2.40882	4.11747
8	26	-3.00691	8	26	-2.75033	3.29126
9	26	-3.60542	9	26	-3.33537	3.08594
10	26	-4.5883	10	26	-4.22877	4.55487
11	26	-5.62783	11	26	-5.15524	6.59176
12	26	-6.28224	12	26	-5.74348	6.57024
13	26	-6.11271	13	26	-5.62474	5.63179
14	26	-4.98731	14	26	-4.68685	4.00124
15	26	-3.34453	15	26	-3.28867	0.759962
16	26	-1.685	16	26	-1.83958	-1.80965
17	26	-0.47701	17	26	-0.722461	-2.92655
18	26	0.349892	18	26	0.109611	-3.32043
19	26	1.31121	19	26	1.05242	-3.36771
20	26	2.93578	20	26	2.51184	-4.85593
21	26	5.59029	21	26	4.76738	-10.2823
22	26	8.69873	22	26	7.37787	-18.4841
23	26	11.3453	23	26	9.64704	-21.0307
24	26	12.6158	24	26	10.8794	-19.9454
25	26	12.0338	25	26	10.6841	-17.7526
26	26	10.1154	26	26	9.38786	-10.0625
27	26	7.51342	27	26	7.42083	-1.09627
28	26	4.86493	28	26	5.20456	3.9303
29	26	2.45527	29	26	2.95861	6.67366
30	26	0.22012	30	26	0.69848	5.24741
31	26	-1.91984	31	26	-1.56938	2.37343
-20	27	-1.07502	-20	27	-0.898685	1.331
-19	27	-1.09161	-19	27	-0.903339	2.23681
-18	27	-1.10409	-18	27	-0.905322	2.4508
-17	27	-1.10978	-17	27	-0.902867	2.2664
-16	27	-1.1069	-16	27	-0.894957	2.54599
-15	27	-1.1003	-15	27	-0.885708	2.91171
-14	27	-1.09766	-14	27	-0.881379	2.60646
-13	27	-1.10668	-13	27	-0.888231	2.42007
-12	27	-1.13052	-12	27	-0.909081	2.79217
-11	27	-1.15984	-11	27	-0.937319	2.96952
-10	27	-1.18315	-10	27	-0.964744	2.513
-9	27	-1.18938	-9	27	-0.983408	2.33314
-8	27	-1.18041	-8	27	-0.993798	2.45624
-7	27	-1.17335	-7	27	-1.00653	2.14333
-6	27	-1.18617	-6	27	-1.03282	1.7091
-5	27	-1.23278	-5	27	-1.08079	1.79386
-4	27	-1.29095	-4	27	-1.13078	2.15926
-3	27	-1.31935	-3	27	-1.14833	2.08982
-2	27	-1.27648	-2	27	-1.09885	1.96215
-1	27	-1.14785	-1	27	-0.971503	2.1899
0	27	-1.01265	0	27	-0.836492	2.36446
1	27	-0.970432	1	27	-0.781305	2.20171
2	27	-1.11916	2	27	-0.892081	2.5502
3	27	-1.471	3	27	-1.1834	3.7444
4	27	-1.90962	4	27	-1.56402	4.49407
5	27	-2.30813	5	27	-1.93419	4.19568
6	27	-2.55529	6	27	-2.20596	4.07086
7	27	-2.72583	7	27	-2.43489	3.90644
8	27	-3.0165	8	27	-2.77208	3.02944
9	27	-3.6262	9	27	-3.37037	2.82515
10	27	-4.65156	10	27	-4.30135	4.28708
11	27	-5.74026	11	27	-5.26957	6.34305
12	27	-6.41675	12	27	-5.87594	6.37305
13	27	-6.2087	13	27	-5.72419	5.40372
14	27	-4.98097	14	27	-4.6997	3.61907
15	27	-3.22519	15	27	-3.20492	0.266523
16	27	-1.50126	16	27	-1.69774	-2.22282
17	27	-0.332282	17	27	-0.605946	-3.15304
18	27	0.371578	18	27	0.131645	-3.20337
19	27	1.2065	19	27	0.973028	-2.93568
20	27	2.78384	20	27	2.38767	-4.38517
21	27	5.5345	21	27	4.70513	-10.0134
22	27	8.84039	22	27	7.457	-18.7034
23	27	11.7053	23	27	9.89238	-21.694
24	27	13.1347	24	27	11.2612	-20.7973
25	27	12.603	25	27	11.1355	-18.6501
26	27	10.6475	26	27	9.84648	-10.7035
27	27	7.95171	27	27	7.83449	-1.34129
28	27	5.18313	28	27	5.53139	3.89458
29	27	2.64384	29	27	3.16686	6.70023
30	27	0.272916	30	27	0.766327	5.23187
31	27	-2.00618	31	27	-1.65384	2.30742
-20	28	-1.07504	-20	28	-0.892257	1.33147
-19	28	-1.0921	-19	28	-0.897328	2.23265
-18	28	-1.10477	-18	28	-0.89952	2.44167
-17	28	-1.11015	-17	28	-0.896929	2.25359
-16	28	-1.10634	-16	28	-0.888469	2.52522
-15	28	-1.09857	-15	28	-0.878642	2.87884
-14	28	-1.09511	-14	28	-0.874289	2.5677
-13	28	-1.10425	-13	28	-0.882249	2.37315
-12	28	-1.12934	-12	28	-0.905547	2.72248
-11	28	-1.16019	-11	28	-0.936762	2.87648
-10	28	-1.18429	-10	28	-0.966707	2.4156
-9	28	-1.18954	-9	28	-0.986479	2.21953
-8	28	-1.17807	-8	28	-0.996601	2.30435
-7	28	-1.16861	-7	28	-1.00891	1.97954
-6	28	-1.18083	-6	28	-1.03591	1.55856
-5	28	-1.23007	-5	28	-1.08677	1.63194
-4	28	-1.29264	-4	28	-1.14052	1.9783
-3	28	-1.32428	-3	28	-1.16021	1.93433
-2	28	-1.28055	-2	28	-1.10872	1.83151
-1	28	-1.14566	-1	28	-0.974177	2.05457
0	28	-1.00321	0	28	-0.830834	2.23202
1	28	-0.958394	1	28	-0.771319	2.10135
2	28	-1.11473	2	28	-0.886817	2.46976
3	28	-1.4842	3	28	-1.1921	3.66895
4	28	-1.94173	4	28	-1.58895	4.42594
5	28	-2.351	5	28	-1.97003	4.12467
6	28	-2.59252	6	28	-2.24077	3.95525
7	28	-2.74724	7	28	-2.46127	3.70432
8	28	-3.02759	8	28	-2.79465	2.78563
9	28	-3.6483	9	28	-3.40588	2.58321
10	28	-4.71453	10	28	-4.37299	4.03389
11	28	-5.85033	11	28	-5.38115	6.09942
12	28	-6.54768	12	28	-6.00463	6.1747
13	28	-6.30209	13	28	-5.82072	5.18048
14	28	-4.9754	14	28	-4.7125	3.26356
15	28	-3.11039	15	28	-3.12436	-0.177043
16	28	-1.32402	16	28	-1.56089	-2.58558
17	28	-0.192198	17	28	-0.493043	-3.34455
18	28	0.393412	18	28	0.153868	-3.08536
19	28	1.10635	19	28	0.897424	-2.53457
20	28	2.63709	20	28	2.268	-3.94234
21	28	5.47825	21	28	4.64316	-9.72811
22	28	8.9721	22	28	7.52907	-18.8214
23	28	12.0463	23	28	10.1233	-22.2018
24	28	13.6301	24	28	11.6245	-21.483
25	28	13.151	25	28	11.5694	-19.3936
26	28	11.1651	26	28	10.2918	-11.2576
27	28	8.38375	27	28	8.24077	-1.57861
28	28	5.50181	28	28	5.85637	3.82615
29	28	2.83706	29	28	3.37764	6.68149
30	28	0.332691	30	28	0.84025	5.1945
31	28	-2.0842	31	28	-1.72912	2.24511
-20	29	-1.07517	-20	29	-0.886113	1.32904
-19	29	-1.09268	-19	29	-0.891579	2.22401
-18	29	-1.10552	-18	29	-0.89397	2.42798
-17	29	-1.11059	-17	29	-0.89125	2.23691
-16	29	-1.10588	-16	29	-0.882267	2.50058
-15	29	-1.09698	-15	29	-0.871894	2.84225
-14	29	-1.09272	-14	29	-0.867521	2.52641
-13	29	-1.10194	-13	29	-0.876543	2.32493
-12	29	-1.12821	-12	29	-0.902178	2.6529
-11	29	-1.16052	-11	29	-0.936231	2.78564
-10	29	-1.18535	-10	29	-0.968571	2.32214
-9	29	-1.18966	-9	29	-0.989384	2.11221
-8	29	-1.17578	-8	29	-0.999227	2.16284
-7	29	-1.164	-7	29	-1.0111	1.82846
-6	29	-1.17566	-6	29	-1.03876	1.42056
-5	29	-1.2274	-5	29	-1.09235	1.48394
-4	29	-1.29419	-4	29	-1.1497	1.81288
-3	29	-1.32895	-3	29	-1.17143	1.79189
-2	29	-1.28444	-2	29	-1.11803	1.71151
-1	29	-1.14359	-1	29	-0.97663	1.93
0	29	-0.994253	0	29	-0.825371	2.10959
1	29	-0.947016	1	29	-0.76179	2.00748
2	29	-1.11071	2	29	-0.8819	2.39243
3	29	-1.49716	3	29	-1.20067	3.59283
4	29	-1.97297	4	29	-1.61321	4.35425
5	29	-2.3928	5	29	-2.005	4.05124
6	29	-2.62933	6	29	-2.27512	3.84295
7	29	-2.76938	7	29	-2.48798	3.51648
8	29	-3.04028	8	29	-2.81809	2.56356
9	29	-3.67181	9	29	-3.44194	2.36354
10	29	-4.77719	10	29	-4.44363	3.80099
11	29	-5.95787	11	29	-5.48983	5.8699
12	29	-6.6748	12	29	-6.12931	5.98443
13	29	-6.39273	13	29	-5.91415	4.96969
14	29	-4.97066	14	29	-4.72525	2.93903
15	29	-3.00043	15	29	-3.0472	-0.572093
16	29	-1.15372	16	29	-1.42933	-2.90288
17	29	-0.0570669	17	29	-0.383993	-3.50683
18	29	0.415404	18	29	0.176294	-2.97109
19	29	1.01106	19	29	0.825864	-2.16759
20	29	2.4959	20	29	2.15311	-3.53286
21	29	5.42153	21	29	4.58148	-9.44169
22	29	9.09319	22	29	7.59359	-18.8688
23	29	12.3669	23	29	10.339	-22.5908
24	29	14.1003	24	29	11.9681	-22.0384
25	29	13.6764	25	29	11.9844	-20.0155
26	29	11.6673	26	29	10.723	-11.7432
27	29	8.80912	27	29	8.6392	-1.8103
28	29	5.82099	28	29	6.1794	3.7319
29	29	3.03522	29	29	3.59112	6.62887
30	29	0.399909	30	29	0.920655	5.1436
31	29	-2.15333	31	29	-1.79463	2.18964
-20	30	-1.07543	-20	30	-0.880271	1.32535
-19	30	-1.09335	-19	30	-0.88611	2.21363
-18	30	-1.10634	-18	30	-0.888688	2.41272
-17	30	-1.1111	-17	30	-0.885846	2.21906
-16	30	-1.10553	-16	30	-0.87637	2.47506
-15	30	-1.09552	-15	30	-0.865483	2.80533
-14	30	-1.09048	-14	30	-0.861098	2.48555
-13	30	-1.09977	-13	30	-0.871131	2.27805
-12	30	-1.12715	-12	30	-0.898986	2.58637
-11	30	-1.16082	-11	30	-0.935727	2.69995
-10	30	-1.18633	-10	30	-0.97033	2.23498
-9	30	-1.18973	-9	30	-0.992113	2.01318
-8	30	-1.17354	-8	30	-1.00166	2.03349
-7	30	-1.15955	-7	30	-1.0131	1.69138
-6	30	-1.17065	-6	30	-1.04135	1.29598
-5	30	-1.22479	-5	30	-1.09752	1.3507
-4	30	-1.29561	-4	30	-1.15826	1.66415
-3	30	-1.33337	-3	30	-1.18194	1.66376
-2	30	-1.28813	-2	30	-1.12673	1.60345
-1	30	-1.14166	-1	30	-0.978848	1.81774
0	30	-0.985813	0	30	-0.820114	1.99898
1	30	-0.936341	1	30	-0.752747	1.92197
2	30	-1.10712	2	30	-0.877352	2.32071
3	30	-1.50987	3	30	-1.20909	3.52011
4	30	-2.00327	4	30	-1.63678	4.28408
5	30	-2.43346	5	30	-2.03905	3.98004
6	30	-2.66568	6	30	-2.30898	3.73805
7	30	-2.79229	7	30	-2.51504	3.34604
8	30	-3.05468	8	30	-2.84246	2.36489
9	30	-3.69682	9	30	-3.47858	2.16752
10	30	-4.83953	10	30	-4.51322	3.59148
11	30	-6.06273	11	30	-5.5954	5.66026
12	30	-6.79787	12	30	-6.24972	5.80847
13	30	-6.48044	13	30	-6.00427	4.7762
14	30	-4.96679	14	30	-4.73795	2.64698
15	30	-2.89562	15	30	-2.97367	-0.922069
16	30	-0.9908	16	30	-1.30342	-3.18055
17	30	0.0728012	17	30	-0.279039	-3.64547
18	30	0.437565	18	30	0.198936	-2.86364
19	30	0.920938	19	30	0.758602	-1.83514
20	30	2.36061	20	30	2.04332	-3.15867
21	30	5.36431	21	30	4.52011	-9.16456
22	30	9.20301	22	30	7.65009	-18.8708
23	30	12.6659	23	30	10.5383	-22.8929
24	30	14.5439	24	30	12.2907	-22.4954
25	30	14.1776	25	30	12.3794	-20.5454
26	30	12.153	26	30	11.1392	-12.1775
27	30	9.2274	27	30	9.02927	-2.03901
28	30	6.14071	28	30	6.50034	3.6171
29	30	3.23863	29	30	3.80747	6.55142
30	30	0.475035	30	30	1.00795	5.08557
31	30	-2.21303	31	30	-1.84975	2.14315
-20	31	-1.07581	-20	31	-0.87475	1.32164
-19	31	-1.09412	-19	31	-0.880938	2.20357
-18	31	-1.10723	-18	31	-0.88369	2.3981
-17	31	-1.1117	-17	31	-0.880734	2.20205
-16	31	-1.10528	-16	31	-0.870797	2.45087
-15	31	-1.09421	-15	31	-0.85943	2.77051
-14	31	-1.0884	-14	31	-0.855039	2.44719
-13	31	-1.09774	-13	31	-0.86603	2.23434
-12	31	-1.12615	-12	31	-0.895979	2.52483
-11	31	-1.1611	-11	31	-0.935253	2.62129
-10	31	-1.18723	-10	31	-0.971978	2.15548
-9	31	-1.18975	-9	31	-0.994654	1.92346
-8	31	-1.17135	-8	31	-1.0039	1.91707
-7	31	-1.15524	-7	31	-1.01489	1.56864
-6	31	-1.16582	-6	31	-1.04368	1.18485
-5	31	-1.22223	-5	31	-1.10226	1.23223
-4	31	-1.29688	-4	31	-1.1662	1.53221
-3	31	-1.3375	-3	31	-1.1917	1.55024
-2	31	-1.29161	-2	31	-1.1348	1.50779
-1	31	-1.13986	-1	31	-0.980816	1.71841
0	31	-0.97792	0	31	-0.815076	1.90098
1	31	-0.926409	1	31	-0.744218	1.84583
2	31	-1.104	2	31	-0.873194	2.25615
3	31	-1.52231	3	31	-1.21736	3.45352
4	31	-2.03258	4	31	-1.65961	4.21898
5	31	-2.47292	5	31	-2.07212	3.91429
6	31	-2.70155	6	31	-2.34233	3.64316
7	31	-2.81601	7	31	-2.54247	3.19452
8	31	-3.07087	8	31	-2.8678	2.18985
9	31	-3.72341	9	31	-3.51584	1.99523
10	31	-4.90152	10	31	-4.58168	3.40669
11	31	-6.16475	11	31	-5.6977	5.47388
12	31	-6.91664	12	31	-6.36562	5.65072
13	31	-6.56503	13	31	-6.0909	4.60274
14	31	-4.96385	14	31	-4.75059	2.38709
15	31	-2.79625	15	31	-2.90396	-1.23139
16	31	-0.835682	16	31	-1.18347	-3.42447
17	31	0.197097	17	31	-0.178419	-3.76545
18	31	0.459904	18	31	0.221807	-2.76485
19	31	0.836288	19	31	0.69589	-1.5359
20	31	2.23156	20	31	1.93893	-2.81946
21	31	5.30654	21	31	4.45906	-8.90347
22	31	9.30089	22	31	7.69811	-18.8465
23	31	12.942	23	31	10.7204	-23.1342
24	31	14.9592	24	31	12.5912	-22.8809
25	31	14.6534	25	31	12.7533	-21.0083
26	31	12.6214	26	31	11.5395	-12.5761
27	31	9.63817	27	31	9.41049	-2.26775
28	31	6.46101	28	31	6.81907	3.48548
29	31	3.44761	29	31	4.02687	6.45593
30	31	0.558535	30	31	1.10253	5.02512
31	31	-2.26273	31	31	-1.89386	2.10697
-20	32	-1.07633	-20	32	-0.869566	1.31885
-19	32	-1.09499	-19	32	-0.876077	2.19534
-18	32	-1.10821	-18	32	-0.878992	2.38571
-17	32	-1.11237	-17	32	-0.87593	2.18731
-16	32	-1.10514	-16	32	-0.865564	2.42955
-15	32	-1.09306	-15	32	-0.853755	2.73947
-14	32	-1.08651	-14	32	-0.849364	2.41275
-13	32	-1.09585	-13	32	-0.861257	2.19498
-12	32	-1.12521	-12	32	-0.893169	2.46949
-11	32	-1.16134	-11	32	-0.934809	2.55073
-10	32	-1.18804	-10	32	-0.97351	2.08437
-9	32	-1.18971	-9	32	-0.996997	1.84345
-8	32	-1.16921	-8	32	-1.00592	1.81363
-7	32	-1.15111	-7	32	-1.01647	1.45993
-6	32	-1.16118	-6	32	-1.04572	1.08674
-5	32	-1.21973	-5	32	-1.10653	1.12799
-4	32	-1.29799	-4	32	-1.17345	1.41659
-3	32	-1.34134	-3	32	-1.20067	1.45109
-2	32	-1.29488	-2	32	-1.14219	1.42447
-1	32	-1.13822	-1	32	-0.982522	1.63205
0	32	-0.970604	0	32	-0.810269	1.81579
1	32	-0.917261	1	32	-0.736231	1.7795
2	32	-1.10137	2	32	-0.869448	2.19965
3	32	-1.53446	3	32	-1.22548	3.39488
4	32	-2.06085	4	32	-1.68165	4.16134
5	32	-2.51111	5	32	-2.10416	3.85616
6	32	-2.73691	6	32	-2.37514	3.55989
7	32	-2.8406	7	32	-2.57029	3.06244
8	32	-3.08896	8	32	-2.89419	2.03786
9	32	-3.75167	9	32	-3.55375	1.84597
10	32	-4.96315	10	32	-4.64896	3.2468
11	32	-6.26377	11	32	-5.79654	5.31249
12	32	-7.03088	12	32	-6.47676	5.51344
13	32	-6.64635	13	32	-6.17385	4.45064
14	32	-4.9619	14	32	-4.76317	2.158
15	32	-2.70264	15	32	-2.83831	-1.50473
16	32	-0.688804	16	32	-1.06983	-3.64016
17	32	0.315511	17	32	-0.0823755	-3.87108
18	32	0.482431	18	32	0.244918	-2.6757
19	32	0.757412	19	32	0.637981	-1.26758
20	32	2.10909	20	32	1.84023	-2.51356
21	32	5.24821	21	32	4.39836	-8.66247
22	32	9.38616	22	32	7.73717	-18.8107
23	32	13.194	23	32	10.8843	-23.3356
24	32	15.3446	24	32	12.8682	-23.2169
25	32	15.1023	25	32	13.1049	-21.4255
26	32	13.0715	26	32	11.9229	-12.9521
27	32	10.041	27	32	9.78237	-2.49963
28	32	6.7819	28	32	7.13546	3.33942
29	32	3.66246	29	32	4.24947	6.34722
30	32	0.650874	30	32	1.20481	4.96558
31	32	-2.30189	31	32	-1.92637	2.08198
-20	33	-1.07699	-20	33	-0.864735	1.31763
-19	33	-1.09597	-19	33	-0.871543	2.19001
-18	33	-1.10928	-18	33	-0.874607	2.3767
-17	33	-1.11314	-17	33	-0.871447	2.17585
-16	33	-1.10512	-16	33	-0.860688	2.41216
-15	33	-1.09207	-15	33	-0.848474	2.71331
-14	33	-1.08479	-14	33	-0.844091	2.38311
-13	33	-1.09413	-13	33	-0.856827	2.16069
-12	33	-1.12434	-12	33	-0.890564	2.42101
-11	33	-1.16155	-11	33	-0.934398	2.48878
-10	33	-1.18876	-10	33	-0.974919	2.02187
-9	33	-1.18961	-9	33	-0.999134	1.77314
-8	33	-1.16713	-8	33	-1.00773	1.72279
-7	33	-1.14714	-7	33	-1.01781	1.3646
-6	33	-1.15673	-6	33	-1.04746	1.00089
-5	33	-1.21728	-5	33	-1.11033	1.03719
-4	33	-1.29895	-4	33	-1.18	1.31643
-3	33	-1.34486	-3	33	-1.20881	1.3657
-2	33	-1.29792	-2	33	-1.14888	1.35308
-1	33	-1.13672	-1	33	-0.983954	1.55831
0	33	-0.963891	0	33	-0.805703	1.74316
1	33	-0.908934	1	33	-0.728812	1.723
2	33	-1.09925	2	33	-0.866133	2.15163
3	33	-1.54633	3	33	-1.23343	3.34524
4	33	-2.08802	4	33	-1.70289	4.11269
5	33	-2.54797	5	33	-2.13513	3.80698
6	33	-2.77174	6	33	-2.40738	3.48902
7	33	-2.86608	7	33	-2.59851	2.94958
8	33	-3.10904	8	33	-2.92165	1.90783
9	33	-3.78169	9	33	-3.59234	1.71858
10	33	-5.02439	10	33	-4.715	3.11125
11	33	-6.35965	11	33	-5.89175	5.17664
12	33	-7.14039	12	33	-6.58291	5.39771
13	33	-6.72425	13	33	-6.25293	4.32023
14	33	-4.96096	14	33	-4.77569	1.95773
15	33	-2.61503	15	33	-2.77688	-1.74667
16	33	-0.550544	16	33	-0.962779	-3.83255
17	33	0.427772	17	33	0.00888054	-3.96595
18	33	0.505154	18	33	0.268279	-2.59655
19	33	0.684576	19	33	0.585095	-1.02742
20	33	1.99353	20	33	1.74748	-2.23849
21	33	5.18929	21	33	4.33802	-8.44356
22	33	9.45826	22	33	7.76686	-18.774
23	33	13.4207	23	33	11.0291	-23.5134
24	33	15.6988	24	33	13.1208	-23.5212
25	33	15.523	25	33	13.4331	-21.8141
26	33	13.5024	26	33	12.2888	-13.3168
27	33	10.4356	27	33	10.1445	-2.73769
28	33	7.10341	28	33	7.44941	3.18028
29	33	3.88344	29	33	4.47541	6.22855
30	33	0.75245	30	33	1.31513	4.9092
31	33	-2.33001	31	33	-1.94673	2.06863
-20	34	-1.07779	-20	34	-0.860256	1.31829
-19	34	-1.09705	-19	34	-0.867335	2.18804
-18	34	-1.11042	-18	34	-0.870533	2.37152
-17	34	-1.11399	-17	34	-0.867285	2.16805
-16	34	-1.10523	-16	34	-0.856167	2.39908
-15	34	-1.09123	-15	34	-0.843586	2.6924
-14	34	-1.08326	-14	34	-0.839218	2.3585
-13	34	-1.09256	-13	34	-0.852738	2.13157
-12	34	-1.12355	-12	34	-0.888163	2.37934
-11	34	-1.16173	-11	34	-0.934018	2.43518
-10	34	-1.18939	-10	34	-0.976205	1.96757
-9	34	-1.18945	-9	34	-1.00106	1.71189
-8	34	-1.16511	-8	34	-1.00931	1.64354
-7	34	-1.14335	-7	34	-1.01893	1.28141
-6	34	-1.15248	-6	34	-1.04891	0.926113
-5	34	-1.2149	-5	34	-1.11364	0.958488
-4	34	-1.29974	-4	34	-1.18586	1.23028
-3	34	-1.34808	-3	34	-1.21613	1.29287
-2	34	-1.30073	-2	34	-1.15487	1.29266
-1	34	-1.13539	-1	34	-0.985114	1.4962
0	34	-0.957781	0	34	-0.80138	1.6822
1	34	-0.901426	1	34	-0.72196	1.67575
2	34	-1.09764	2	34	-0.863249	2.11181
3	34	-1.55789	3	34	-1.24121	3.30469
4	34	-2.11411	4	34	-1.7233	4.07339
5	34	-2.5835	5	34	-2.16501	3.76702
6	34	-2.80604	6	34	-2.43905	3.4303
7	34	-2.89245	7	34	-2.62714	2.85467
8	34	-3.13109	8	34	-2.95018	1.79782
9	34	-3.81344	9	34	-3.6316	1.61105
10	34	-5.08524	10	34	-4.77979	2.99827
11	34	-6.4524	11	34	-5.98334	5.06515
12	34	-7.24516	12	34	-6.68409	5.30286
13	34	-6.79871	13	34	-6.32816	4.2104
14	34	-4.96105	14	34	-4.78814	1.78333
15	34	-2.53342	15	34	-2.71967	-1.9619
16	34	-0.420878	16	34	-0.862302	-4.00605
17	34	0.533892	17	34	0.0953562	-4.0529
18	34	0.528061	18	34	0.291878	-2.52699
19	34	0.61775	19	34	0.537203	-0.811998
20	34	1.88484	20	34	1.66066	-1.99085
21	34	5.1298	21	34	4.27806	-8.24653
22	34	9.51727	22	34	7.78727	-18.7428
23	34	13.6223	23	34	11.155	-23.6787
24	34	16.0219	24	34	13.349	-23.8061
25	34	15.9157	25	34	13.7381	-22.1862
26	34	13.9142	26	34	12.6371	-13.6776
27	34	10.8218	27	34	10.4968	-2.9837
28	34	7.42542	28	34	7.76082	3.00935
29	34	4.11043	29	34	4.7046	6.10222
30	34	0.86317	30	34	1.43341	4.85706
31	34	-2.34716	31	34	-1.95501	2.06655
-20	35	-1.07872	-20	35	-0.856119	1.32096
-19	35	-1.09824	-19	35	-0.863443	2.18959
-18	35	-1.11165	-18	35	-0.866764	2.37032
-17	35	-1.11493	-17	35	-0.863434	2.16401
-16	35	-1.10544	-16	35	-0.851992	2.39036
-15	35	-1.09055	-15	35	-0.839081	2.67671
-14	35	-1.0819	-14	35	-0.834733	2.33884
-13	35	-1.09114	-13	35	-0.848981	2.10746
-12	35	-1.12281	-12	35	-0.88596	2.34415
-11	35	-1.16188	-11	35	-0.933668	2.38941
-10	35	-1.18993	-10	35	-0.977371	1.92084
-9	35	-1.18924	-9	35	-1.00279	1.65888
-8	35	-1.16315	-8	35	-1.01068	1.57471
-7	35	-1.13972	-7	35	-1.01982	1.20903
-6	35	-1.14843	-6	35	-1.05006	0.861154
-5	35	-1.21258	-5	35	-1.11649	0.890525
-4	35	-1.30038	-4	35	-1.19102	1.15661
-3	35	-1.351	-3	35	-1.22266	1.23128
-2	35	-1.30332	-2	35	-1.16019	1.2421
-1	35	-1.1342	-1	35	-0.986013	1.44461
0	35	-0.952258	0	35	-0.797297	1.63181
1	35	-0.894714	1	35	-0.715665	1.63697
2	35	-1.09653	2	35	-0.860787	2.07967
3	35	-1.56917	3	35	-1.24884	3.27288
4	35	-2.13914	4	35	-1.74293	4.04325
5	35	-2.61774	5	35	-2.19385	3.73605
6	35	-2.83981	6	35	-2.47016	3.38305
7	35	-2.91967	7	35	-2.65614	2.77613
8	35	-3.15505	8	35	-2.97975	1.70572
9	35	-3.84685	9	35	-3.67149	1.52128
10	35	-5.14569	10	35	-4.84334	2.90573
11	35	-6.54206	11	35	-6.07138	4.9762
12	35	-7.34529	12	35	-6.7804	5.22756
13	35	-6.86982	13	35	-6.39962	4.11951
14	35	-4.96212	14	35	-4.80053	1.63175
15	35	-2.45766	15	35	-2.66657	-2.15462
16	35	-0.2996	16	35	-0.768242	-4.16435
17	35	0.634011	17	35	0.177157	-4.13409
18	35	0.551132	18	35	0.31569	-2.46632
19	35	0.556776	19	35	0.494166	-0.617976
20	35	1.78285	20	35	1.57964	-1.76713
21	35	5.0698	21	35	4.2185	-8.07009
22	35	9.56359	22	35	7.79867	-18.7206
23	35	13.7995	23	35	11.2625	-23.8389
24	35	16.3148	24	35	13.5535	-24.0805
25	35	16.2811	25	35	14.0204	-22.5505
26	35	14.3072	26	35	12.9682	-14.0399
27	35	11.1997	27	35	10.8394	-3.2388
28	35	7.74777	28	35	8.06963	2.82761
29	35	4.34316	29	35	4.93684	5.96972
30	35	0.982719	30	35	1.55935	4.80955
31	35	-2.35362	31	35	-1.95156	2.07509
-20	36	-1.07978	-20	36	-0.852316	1.32568
-19	36	-1.09951	-19	36	-0.85986	2.19472
-18	36	-1.11295	-18	36	-0.863291	2.37311
-17	36	-1.11594	-17	36	-0.859887	2.16371
-16	36	-1.10576	-16	36	-0.848153	2.38595
-15	36	-1.09002	-15	36	-0.834948	2.66613
-14	36	-1.08072	-14	36	-0.830627	2.32395
-13	36	-1.08986	-13	36	-0.845547	2.0881
-12	36	-1.12214	-12	36	-0.883949	2.31503
-11	36	-1.16199	-11	36	-0.933346	2.35088
-10	36	-1.19038	-10	36	-0.97842	1.88106
-9	36	-1.18897	-9	36	-1.00433	1.61337
-8	36	-1.16124	-8	36	-1.01184	1.51524
-7	36	-1.13626	-7	36	-1.0205	1.1463
-6	36	-1.14456	-6	36	-1.05094	0.804905
-5	36	-1.21031	-5	36	-1.11889	0.832094
-4	36	-1.30087	-4	36	-1.19553	1.09405
-3	36	-1.35363	-3	36	-1.22841	1.17977
-2	36	-1.3057	-2	36	-1.16484	1.20044
-1	36	-1.13316	-1	36	-0.986659	1.40251
0	36	-0.947308	0	36	-0.793451	1.591
1	36	-0.88878	1	36	-0.709914	1.60593
2	36	-1.0959	2	36	-0.85874	2.05465
3	36	-1.58017	3	36	-1.25631	3.24938
4	36	-2.16312	4	36	-1.76178	4.02196
5	36	-2.65071	5	36	-2.22166	3.71372
6	36	-2.87306	6	36	-2.50071	3.34653
7	36	-2.94772	7	36	-2.68551	2.71253
8	36	-3.18085	8	36	-3.01029	1.62969
9	36	-3.88188	9	36	-3.71199	1.44742
10	36	-5.20572	10	36	-4.90568	2.83178
11	36	-6.62871	11	36	-6.15595	4.90809
12	36	-7.4409	12	36	-6.87196	5.1705
13	36	-6.93766	13	36	-6.46741	4.04602
14	36	-4.96414	14	36	-4.81285	1.50034
15	36	-2.38759	15	36	-2.61748	-2.32832
16	36	-0.186503	16	36	-0.680443	-4.3104
17	36	0.728269	17	36	0.254387	-4.2112
18	36	0.574348	18	36	0.339692	-2.41382
19	36	0.501494	19	36	0.455845	-0.442458
20	36	1.68742	20	36	1.50424	-1.56425
21	36	5.00933	21	36	4.15935	-7.91278
22	36	9.5976	22	36	7.80136	-18.7097
23	36	13.953	23	36	11.3523	-23.9994
24	36	16.5783	24	36	13.735	-24.3509
25	36	16.6198	25	36	14.2807	-22.9134
26	36	14.6818	26	36	13.2826	-14.408
27	36	11.5694	27	36	11.1725	-3.50413
28	36	8.07029	28	36	8.37576	2.63549
29	36	4.58132	29	36	5.17191	5.83186
30	36	1.11078	30	36	1.69268	4.76679
31	36	-2.3497	31	36	-1.93671	2.09366
-20	37	-1.08097	-20	37	-0.848836	1.33247
-19	37	-1.10088	-19	37	-0.856576	2.20342
-18	37	-1.11433	-18	37	-0.860105	2.37986
-17	37	-1.11702	-17	37	-0.856636	2.16711
-16	37	-1.10619	-16	37	-0.84464	2.38576
-15	37	-1.08963	-15	37	-0.831175	2.66048
-14	37	-1.07969	-14	37	-0.826888	2.31364
-13	37	-1.08873	-13	37	-0.842425	2.07325
-12	37	-1.12153	-12	37	-0.882123	2.2916
-11	37	-1.16208	-11	37	-0.933051	2.31906
-10	37	-1.19074	-10	37	-0.979353	1.84765
-9	37	-1.18864	-9	37	-1.00567	1.57465
-8	37	-1.15938	-8	37	-1.0128	1.46417
-7	37	-1.13296	-7	37	-1.02097	1.09217
-6	37	-1.14088	-6	37	-1.05155	0.756412
-5	37	-1.20811	-5	37	-1.12085	0.782164
-4	37	-1.30122	-4	37	-1.1994	1.04145
-3	37	-1.35598	-3	37	-1.2334	1.13735
-2	37	-1.30788	-2	37	-1.16886	1.16683
-1	37	-1.13227	-1	37	-0.987063	1.36904
0	37	-0.942916	0	37	-0.789839	1.55892
1	37	-0.883602	1	37	-0.704697	1.582
2	37	-1.09575	2	37	-0.857097	2.03627
3	37	-1.59089	3	37	-1.26363	3.23375
4	37	-2.1861	4	37	-1.77988	4.00915
5	37	-2.68245	5	37	-2.24846	3.69964
6	37	-2.90579	6	37	-2.53072	3.32009
7	37	-2.97656	7	37	-2.71521	2.6626
8	37	-3.20843	8	37	-3.04179	1.56819
9	37	-3.91845	9	37	-3.75305	1.38793
10	37	-5.26534	10	37	-4.96681	2.77479
11	37	-6.71239	11	37	-6.23713	4.85929
12	37	-7.53208	12	37	-6.95887	5.13046
13	37	-7.00229	13	37	-6.53161	3.98854
14	37	-4.96709	14	37	-4.82509	1.38681
15	37	-2.32307	15	37	-2.5723	-2.48591
16	37	-0.0813789	16	37	-0.598749	-4.44662
17	37	0.816806	17	37	0.327153	-4.28556
18	37	0.597688	18	37	0.363859	-2.36883
19	37	0.451743	19	37	0.422101	-0.282958
20	37	1.59836	20	37	1.43434	-1.37949
21	37	4.94844	21	37	4.10065	-7.77307
22	37	9.6197	22	37	7.79563	-18.7112
23	37	14.0835	23	37	11.4247	-24.1641
24	37	16.8132	24	37	13.8941	-24.6221
25	37	16.9326	25	37	14.5195	-23.28
26	37	15.0386	26	37	13.5806	-14.7854
27	37	11.931	27	37	11.4961	-3.78079
28	37	8.39282	28	37	8.67915	2.43307
29	37	4.82464	29	37	5.40962	5.68897
30	37	1.24705	30	37	1.83311	4.72868
31	37	-2.33568	31	37	-1.9108	2.12176
-20	38	-1.08228	-20	38	-0.845672	1.34133
-19	38	-1.10234	-19	38	-0.853584	2.21566
-18	38	-1.11577	-18	38	-0.857198	2.39052
-17	38	-1.11818	-17	38	-0.853671	2.17413
-16	38	-1.10671	-16	38	-0.841445	2.38965
-15	38	-1.08938	-15	38	-0.827754	2.65959
-14	38	-1.07883	-14	38	-0.823505	2.30768
-13	38	-1.08772	-13	38	-0.839607	2.06266
-12	38	-1.12098	-12	38	-0.880477	2.27348
-11	38	-1.16213	-11	38	-0.932781	2.29345
-10	38	-1.19102	-10	38	-0.980174	1.82008
-9	38	-1.18827	-9	38	-1.00682	1.54213
-8	38	-1.15758	-8	38	-1.01356	1.42071
-7	38	-1.12982	-7	38	-1.02124	1.04576
-6	38	-1.13738	-6	38	-1.0519	0.714867
-5	38	-1.20596	-5	38	-1.12239	0.739861
-4	38	-1.30142	-4	38	-1.20264	0.997822
-3	38	-1.35805	-3	38	-1.23767	1.10317
-2	38	-1.30985	-2	38	-1.17226	1.14056
-1	38	-1.13152	-1	38	-0.987235	1.34345
0	38	-0.939066	0	38	-0.786457	1.53484
1	38	-0.87916	1	38	-0.700001	1.5646
2	38	-1.09605	2	38	-0.855851	2.02407
3	38	-1.60135	3	38	-1.2708	3.22557
4	38	-2.20809	4	38	-1.79724	4.00446
5	38	-2.71298	5	38	-2.27429	3.69344
6	38	-2.93803	6	38	-2.56019	3.30309
7	38	-3.00616	7	38	-2.74523	2.62528
8	38	-3.23773	8	38	-3.07419	1.51989
9	38	-3.95652	9	38	-3.79464	1.34148
10	38	-5.32452	10	38	-5.02675	2.7334
11	38	-6.79318	11	38	-6.31498	4.82846
12	38	-7.61893	12	38	-7.04125	5.10635
13	38	-7.06378	13	38	-6.5923	3.94587
14	38	-4.97093	14	38	-4.83726	1.28925
15	38	-2.26395	15	38	-2.53092	-2.62977
16	38	0.0159781	16	38	-0.523004	-4.57496
17	38	0.899762	17	38	0.395559	-4.3582
18	38	0.621134	18	38	0.388169	-2.33073
19	38	0.407364	19	38	0.392794	-0.137353
20	38	1.51551	20	38	1.36978	-1.21054
21	38	4.88719	21	38	4.04239	-7.64948
22	38	9.63027	22	38	7.78177	-18.726
23	38	14.1917	23	38	11.4804	-24.3357
24	38	17.0204	24	38	14.0316	-24.898
25	38	17.2201	25	38	14.7374	-23.6542
26	38	15.3778	26	38	13.8626	-15.1747
27	38	12.2845	27	38	11.8105	-4.06992
28	38	8.71517	28	38	8.97972	2.22012
29	38	5.07283	29	38	5.64977	5.54106
30	38	1.39119	30	38	1.98035	4.69503
31	38	-2.31187	31	38	-1.87417	2.15901
-20	39	-1.0837	-20	39	-0.842813	1.35226
-19	39	-1.10388	-19	39	-0.850875	2.2314
-18	39	-1.11727	-18	39	-0.854563	2.40502
-17	39	-1.1194	-17	39	-0.850984	2.18468
-16	39	-1.10733	-16	39	-0.838557	2.39751
-15	39	-1.08926	-15	39	-0.824672	2.66326
-14	39	-1.07811	-14	39	-0.820467	2.30587
-13	39	-1.08685	-13	39	-0.837082	2.05607
-12	39	-1.12048	-12	39	-0.879005	2.26032
-11	39	-1.16215	-11	39	-0.932534	2.2736
-10	39	-1.19122	-10	39	-0.980884	1.79791
-9	39	-1.18784	-9	39	-1.00779	1.51527
-8	39	-1.15583	-8	39	-1.01413	1.38414
-7	39	-1.12684	-7	39	-1.02131	1.00634
-6	39	-1.13406	-6	39	-1.05199	0.679584
-5	39	-1.20388	-5	39	-1.12352	0.70445
-4	39	-1.3015	-4	39	-1.20528	0.962352
-3	39	-1.35986	-3	39	-1.24122	1.07652
-2	39	-1.31163	-2	39	-1.17506	1.12104
-1	39	-1.13091	-1	39	-0.987185	1.32512
0	39	-0.935746	0	39	-0.783303	1.51813
1	39	-0.875434	1	39	-0.695815	1.55327
2	39	-1.09679	2	39	-0.854993	2.01767
3	39	-1.61155	3	39	-1.27784	3.22447
4	39	-2.22912	4	39	-1.81389	4.00754
5	39	-2.74233	5	39	-2.29915	3.69478
6	39	-2.96976	6	39	-2.58913	3.29501
7	39	-3.03649	7	39	-2.77555	2.59963
8	39	-3.26869	8	39	-3.10746	1.48372
9	39	-3.99601	9	39	-3.83673	1.30701
10	39	-5.38326	10	39	-5.08551	2.70645
11	39	-6.87112	11	39	-6.38959	4.81448
12	39	-7.70155	12	39	-7.11921	5.09724
13	39	-7.12222	13	39	-6.64957	3.91695
14	39	-4.97563	14	39	-4.84935	1.20604
15	39	-2.21007	15	39	-2.49323	-2.7619
16	39	0.105775	16	39	-0.45305	-4.69703
17	39	0.977278	17	39	0.459712	-4.42996
18	39	0.644665	18	39	0.412598	-2.29898
19	39	0.368196	19	39	0.367785	-0.00383981
20	39	1.43871	20	39	1.3104	-1.05537
21	39	4.82561	21	39	3.98461	-7.54062
22	39	9.6297	22	39	7.76006	-18.7544
23	39	14.2783	23	39	11.5199	-24.5162
24	39	17.2007	24	39	14.1481	-25.1812
25	39	17.4831	25	39	14.935	-24.0391
26	39	15.6998	26	39	14.1289	-15.5785
27	39	12.6301	27	39	12.1158	-4.37264
28	39	9.03719	28	39	9.27741	1.99621
29	39	5.3256	29	39	5.89214	5.38788
30	39	1.5429	30	39	2.13412	4.66559
31	39	-2.27856	31	39	-1.82715	2.20511
-20	40	-1.08523	-20	40	-0.840251	1.36524
-19	40	-1.1055	-19	40	-0.84844	2.2506
-18	40	-1.11884	-18	40	-0.852191	2.42329
-17	40	-1.12068	-17	40	-0.848567	2.19868
-16	40	-1.10804	-16	40	-0.835968	2.40923
-15	40	-1.08926	-15	40	-0.821921	2.67132
-14	40	-1.07754	-14	40	-0.817764	2.30802
-13	40	-1.08609	-13	40	-0.834841	2.05329
-12	40	-1.12004	-12	40	-0.8777	2.25182
-11	40	-1.16214	-11	40	-0.932308	2.25912
-10	40	-1.19134	-10	40	-0.981486	1.78072
-9	40	-1.18736	-9	40	-1.00859	1.49361
-8	40	-1.15413	-8	40	-1.01451	1.35388
-7	40	-1.124	-7	40	-1.02119	0.973258
-6	40	-1.13091	-6	40	-1.05184	0.64999
-5	40	-1.20185	-5	40	-1.12425	0.675317
-4	40	-1.30144	-4	40	-1.20734	0.934352
-3	40	-1.36142	-3	40	-1.2441	1.05682
-2	40	-1.31323	-2	40	-1.17728	1.10777
-1	40	-1.13043	-1	40	-0.986921	1.31352
0	40	-0.932939	0	40	-0.780373	1.50827
1	40	-0.872403	1	40	-0.692129	1.54761
2	40	-1.09797	2	40	-0.854513	2.01673
3	40	-1.62149	3	40	-1.28475	3.23012
4	40	-2.24923	4	40	-1.82984	4.01807
5	40	-2.77055	5	40	-2.32308	3.70334
6	40	-3.00101	6	40	-2.61754	3.2954
7	40	-3.06752	7	40	-2.80614	2.58492
8	40	-3.30123	8	40	-3.14155	1.45878
9	40	-4.03687	9	40	-3.8793	1.28364
10	40	-5.44155	10	40	-5.14311	2.693
11	40	-6.94629	11	40	-6.46102	4.81641
12	40	-7.78006	12	40	-7.19286	5.10233
13	40	-7.17767	13	40	-6.70352	3.9009
14	40	-4.98116	14	40	-4.86136	1.1358
15	40	-2.1613	15	40	-2.45915	-2.88393
16	40	0.18822	16	40	-0.388731	-4.81414
17	40	1.04949	17	40	0.519717	-4.50151
18	40	0.668262	18	40	0.437121	-2.2731
19	40	0.33408	19	40	0.346934	0.119113
20	40	1.3678	20	40	1.25608	-0.912251
21	40	4.76377	21	40	3.92731	-7.44523
22	40	9.61839	22	40	7.73081	-18.7963
23	40	14.344	23	40	11.5437	-24.7071
24	40	17.3549	24	40	14.2442	-25.474
25	40	17.7222	25	40	15.113	-24.4373
26	40	16.0052	26	40	14.38	-15.9989
27	40	12.9677	27	40	12.4121	-4.69009
28	40	9.35871	28	40	9.57214	1.76073
29	40	5.58266	29	40	6.13654	5.22902
30	40	1.70187	30	40	2.29414	4.64006
31	40	-2.23605	31	40	-1.77009	2.25984
-20	41	-1.08686	-20	41	-0.837975	1.38027
-19	41	-1.10719	-19	41	-0.846271	2.27322
-18	41	-1.12046	-18	41	-0.850074	2.44527
-17	41	-1.12201	-17	41	-0.846412	2.21607
-16	41	-1.10882	-16	41	-0.833668	2.42469
-15	41	-1.08938	-15	41	-0.819488	2.68364
-14	41	-1.0771	-14	41	-0.815385	2.31397
-13	41	-1.08546	-13	41	-0.832875	2.05411
-12	41	-1.11964	-12	41	-0.876556	2.24772
-11	41	-1.16209	-11	41	-0.932103	2.24966
-10	41	-1.19138	-10	41	-0.981983	1.76818
-9	41	-1.18683	-9	41	-1.00921	1.47678
-8	41	-1.15249	-8	41	-1.01471	1.32941
-7	41	-1.12131	-7	41	-1.02089	0.945997
-6	41	-1.12792	-6	41	-1.05146	0.625606
-5	41	-1.19988	-5	41	-1.12459	0.651955
-4	41	-1.30126	-4	41	-1.20883	0.913258
-3	41	-1.36273	-3	41	-1.24631	1.04357
-2	41	-1.31464	-2	41	-1.17895	1.10033
-1	41	-1.13009	-1	41	-0.986455	1.30823
0	41	-0.930631	0	41	-0.777664	1.50484
1	41	-0.870047	1	41	-0.688929	1.54728
2	41	-1.09956	2	41	-0.854405	2.02097
3	41	-1.63119	3	41	-1.29152	3.24224
4	41	-2.26842	4	41	-1.84512	4.03581
5	41	-2.79764	5	41	-2.34611	3.71887
6	41	-3.03177	6	41	-2.64544	3.30386
7	41	-3.09921	7	41	-2.837	2.58053
8	41	-3.3353	8	41	-3.17642	1.44437
9	41	-4.07903	9	41	-3.92229	1.27065
10	41	-5.49938	10	41	-5.19956	2.6923
11	41	-7.01873	11	41	-6.52935	4.83347
12	41	-7.85454	12	41	-7.26231	5.12096
13	41	-7.23022	13	41	-6.75422	3.89698
14	41	-4.98749	14	41	-4.87329	1.07741
15	41	-2.11748	15	41	-2.42855	-2.99723
16	41	0.263518	16	41	-0.329892	-4.92737
17	41	1.11655	17	41	0.575679	-4.57339
18	41	0.691905	18	41	0.461716	-2.25269
19	41	0.304856	19	41	0.330101	0.232807
20	41	1.3026	20	41	1.20664	-0.779705
21	41	4.7017	21	41	3.87053	-7.36215
22	41	9.59673	22	41	7.69429	-18.8517
23	41	14.3895	23	41	11.5525	-24.9094
24	41	17.4839	24	41	14.3206	-25.778
25	41	17.9383	25	41	15.2718	-24.8509
26	41	16.2942	26	41	14.6163	-16.4378
27	41	13.2975	27	41	12.6995	-5.02347
28	41	9.67956	28	41	9.86385	1.51292
29	41	5.84374	29	41	6.38275	5.06391
30	41	1.86777	30	41	2.46011	4.61814
31	41	-2.18463	31	41	-1.70331	2.32307
-20	42	-1.0886	-20	42	-0.835978	1.39732
-19	42	-1.10895	-19	42	-0.844359	2.29924
-18	42	-1.12213	-18	42	-0.848204	2.47092
-17	42	-1.12341	-17	42	-0.84451	2.23679
-16	42	-1.10969	-16	42	-0.831648	2.44382
-15	42	-1.08961	-15	42	-0.817364	2.70007
-14	42	-1.0768	-14	42	-0.813318	2.32357
-13	42	-1.08493	-13	42	-0.831174	2.05837
-12	42	-1.11928	-12	42	-0.875568	2.24777
-11	42	-1.16202	-11	42	-0.931916	2.24493
-10	42	-1.19134	-10	42	-0.982377	1.75999
-9	42	-1.18626	-9	42	-1.00967	1.46444
-8	42	-1.15088	-8	42	-1.01473	1.31033
-7	42	-1.11876	-7	42	-1.02041	0.92411
-6	42	-1.12511	-6	42	-1.05084	0.606037
-5	42	-1.19796	-5	42	-1.12457	0.633945
-4	42	-1.30097	-4	42	-1.20978	0.898609
-3	42	-1.36381	-3	42	-1.24789	1.0364
-2	42	-1.31588	-2	42	-1.18008	1.09841
-1	42	-1.12987	-1	42	-0.985795	1.3089
0	42	-0.928807	0	42	-0.775173	1.5075
1	42	-0.868346	1	42	-0.686206	1.552
2	42	-1.10157	2	42	-0.854658	2.03016
3	42	-1.64065	3	42	-1.29817	3.26058
4	42	-2.28673	4	42	-1.85974	4.06052
5	42	-2.82366	5	42	-2.36825	3.74116
6	42	-3.06207	6	42	-2.67283	3.3201
7	42	-3.13153	7	42	-2.86808	2.58596
8	42	-3.37084	8	42	-3.21204	1.4399
9	42	-4.12245	9	42	-3.96569	1.26749
10	42	-5.55675	10	42	-5.25488	2.70374
11	42	-7.08851	11	42	-6.59466	4.86506
12	42	-7.9251	12	42	-7.32768	5.1526
13	42	-7.27992	13	42	-6.80177	3.90458
14	42	-4.99458	14	42	-4.88513	1.02994
15	42	-2.07847	15	42	-2.40134	-3.10293
16	42	0.331878	16	42	-0.276374	-5.03763
17	42	1.17858	17	42	0.627703	-4.64605
18	42	0.715574	18	42	0.486358	-2.23737
19	42	0.280364	19	42	0.317148	0.338347
20	42	1.24295	20	42	1.16196	-0.656451
21	42	4.63946	21	42	3.81427	-7.29034
22	42	9.5651	22	42	7.65081	-18.9202
23	42	14.4156	23	42	11.5467	-25.1239
24	42	17.5884	24	42	14.3781	-26.0948
25	42	18.1318	25	42	15.4121	-25.2818
26	42	16.5674	26	42	14.8381	-16.8969
27	42	13.6196	27	42	12.9782	-5.37398
28	42	9.99957	28	42	10.1525	1.25193
29	42	6.10854	29	42	6.63059	4.89189
30	42	2.0403	30	42	2.63175	4.5995
31	42	-2.1246	31	42	-1.62717	2.39474
-20	43	-1.09042	-20	43	-0.83425	1.41642
-19	43	-1.11077	-19	43	-0.842697	2.32863
-18	43	-1.12385	-18	43	-0.846572	2.5002
-17	43	-1.12485	-17	43	-0.842852	2.26078
-16	43	-1.11063	-16	43	-0.829898	2.46653
-15	43	-1.08995	-15	43	-0.815538	2.7205
-14	43	-1.07662	-14	43	-0.811553	2.33669
-13	43	-1.08451	-13	43	-0.829729	2.06593
-12	43	-1.11897	-12	43	-0.874729	2.25178
-11	43	-1.16191	-11	43	-0.931745	2.24468
-10	43	-1.19122	-10	43	-0.98267	1.75591
-9	43	-1.18564	-9	43	-1.00996	1.45632
-8	43	-1.14933	-8	43	-1.01459	1.29627
-7	43	-1.11635	-7	43	-1.01977	0.907232
-6	43	-1.12245	-6	43	-1.05001	0.590956
-5	43	-1.19611	-5	43	-1.12419	0.620946
-4	43	-1.30056	-4	43	-1.21021	0.890033
-3	43	-1.36466	-3	43	-1.24886	1.03497
-2	43	-1.31696	-2	43	-1.18069	1.10173
-1	43	-1.12978	-1	43	-0.984951	1.31526
0	43	-0.927453	0	43	-0.772898	1.51597
1	43	-0.867278	1	43	-0.683947	1.56157
2	43	-1.10396	2	43	-0.855264	2.0441
3	43	-1.64987	3	43	-1.30471	3.28496
4	43	-2.30419	4	43	-1.87372	4.09201
5	43	-2.84862	5	43	-2.38952	3.77001
6	43	-3.09189	6	43	-2.69972	3.34386
7	43	-3.16445	7	43	-2.89939	2.60084
8	43	-3.40777	8	43	-3.24836	1.44494
9	43	-4.16704	9	43	-4.00946	1.27372
10	43	-5.61364	10	43	-5.30907	2.72686
11	43	-7.15569	11	43	-6.65702	4.91069
12	43	-7.99184	12	43	-7.38907	5.19683
13	43	-7.32686	13	43	-6.84624	3.92321
14	43	-5.00241	14	43	-4.89689	0.992621
15	43	-2.04411	15	43	-2.37741	-3.20197
16	43	0.393505	16	43	-0.228022	-5.14564
17	43	1.23574	17	43	0.675896	-4.71986
18	43	0.739249	18	43	0.511023	-2.22687
19	43	0.260443	19	43	0.307935	0.43667
20	43	1.18869	20	43	1.12187	-0.541387
21	43	4.57709	21	43	3.75856	-7.22883
22	43	9.52391	22	43	7.60064	-19.0017
23	43	14.4228	23	43	11.527	-25.3511
24	43	17.6694	24	43	14.4172	-26.4252
25	43	18.3036	25	43	15.5345	-25.7314
26	43	16.825	26	43	15.0459	-17.3779
27	43	13.934	27	43	13.2484	-5.74287
28	43	10.3186	28	43	10.4379	0.976781
29	43	6.37678	29	43	6.87983	4.71216
30	43	2.21913	30	43	2.80878	4.58382
31	43	-2.05625	31	43	-1.54199	2.47485
-20	44	-1.09233	-20	44	-0.832781	1.43755
-19	44	-1.11266	-19	44	-0.841274	2.3614
-18	44	-1.12561	-18	44	-0.845171	2.53309
-17	44	-1.12633	-17	44	-0.84143	2.288
-16	44	-1.11164	-16	44	-0.828409	2.49275
-15	44	-1.09038	-15	44	-0.814	2.74483
-14	44	-1.07657	-14	44	-0.81008	2.35321
-13	44	-1.0842	-13	44	-0.828529	2.07665
-12	44	-1.1187	-12	44	-0.874032	2.25957
-11	44	-1.16177	-11	44	-0.931589	2.2487
-10	44	-1.19104	-10	44	-0.982865	1.75571
-9	44	-1.18497	-9	44	-1.0101	1.45218
-8	44	-1.14783	-8	44	-1.01429	1.28694
-7	44	-1.11408	-7	44	-1.01895	0.895063
-6	44	-1.11996	-6	44	-1.04896	0.580098
-5	44	-1.19431	-5	44	-1.12347	0.612684
-4	44	-1.30004	-4	44	-1.21013	0.887237
-3	44	-1.36529	-3	44	-1.24923	1.03905
-2	44	-1.31787	-2	44	-1.18081	1.11009
-1	44	-1.12981	-1	44	-0.983934	1.32709
0	44	-0.926554	0	44	-0.770834	1.53003
1	44	-0.866824	1	44	-0.682141	1.57579
2	44	-1.10674	2	44	-0.856215	2.06265
3	44	-1.65887	3	44	-1.31113	3.3152
4	44	-2.32083	4	44	-1.88709	4.13014
5	44	-2.87256	5	44	-2.40996	3.80528
6	44	-3.12126	6	44	-2.72612	3.37496
7	44	-3.19793	7	44	-2.93089	2.62486
8	44	-3.44605	8	44	-3.28535	1.45917
9	44	-4.21277	9	44	-4.05357	1.28903
10	44	-5.67005	10	44	-5.36216	2.7613
11	44	-7.22033	11	44	-6.71651	4.97001
12	44	-8.05487	12	44	-7.44659	5.25332
13	44	-7.37111	13	44	-6.88774	3.95247
14	44	-5.01094	14	44	-4.90855	0.964818
15	44	-2.01426	15	44	-2.35666	-3.2951
16	44	0.448608	16	44	-0.184679	-5.25203
17	44	1.28815	17	44	0.720362	-4.79512
18	44	0.762911	18	44	0.535689	-2.2209
19	44	0.244934	19	44	0.302322	0.52857
20	44	1.13965	20	44	1.08623	-0.433565
21	44	4.51465	21	44	3.70341	-7.17678
22	44	9.47353	22	44	7.54408	-19.0956
23	44	14.412	23	44	11.4937	-25.5913
24	44	17.7277	24	44	14.4387	-26.7701
25	44	18.4544	25	44	15.6396	-26.2011
26	44	17.0675	26	44	15.2399	-17.8824
27	44	14.2409	27	44	13.5101	-6.13144
28	44	10.6364	28	44	10.7201	0.686416
29	44	6.64816	29	44	7.13029	4.52389
30	44	2.40395	30	44	2.99092	4.57077
31	44	-1.97988	31	44	-1.44812	2.56346
-20	45	-1.09433	-20	45	-0.831563	1.46073
-19	45	-1.1146	-19	45	-0.840083	2.39753
-18	45	-1.12741	-18	45	-0.843992	2.56955
-17	45	-1.12785	-17	45	-0.840237	2.31843
-16	45	-1.11271	-16	45	-0.827171	2.52245
-15	45	-1.09092	-15	45	-0.812738	2.77298
-14	45	-1.07662	-14	45	-0.808886	2.37304
-13	45	-1.08397	-13	45	-0.827567	2.09042
-12	45	-1.11846	-12	45	-0.873473	2.27099
-11	45	-1.16159	-11	45	-0.931447	2.25679
-10	45	-1.19078	-10	45	-0.982964	1.75922
-9	45	-1.18427	-9	45	-1.01008	1.45183
-8	45	-1.14636	-8	45	-1.01382	1.2821
-7	45	-1.11194	-7	45	-1.01798	0.887357
-6	45	-1.11761	-6	45	-1.04772	0.573251
-5	45	-1.19256	-5	45	-1.12242	0.608944
-4	45	-1.29942	-4	45	-1.20957	0.88999
-3	45	-1.3657	-3	45	-1.24903	1.04845
-2	45	-1.31864	-2	45	-1.18045	1.12333
-1	45	-1.12997	-1	45	-0.982753	1.34422
0	45	-0.926095	0	45	-0.76898	1.5495
1	45	-0.866963	1	45	-0.680776	1.59454
2	45	-1.10988	2	45	-0.857502	2.08567
3	45	-1.66765	3	45	-1.31744	3.35119
4	45	-2.33666	4	45	-1.89987	4.17477
5	45	-2.8955	5	45	-2.42959	3.84687
6	45	-3.15017	6	45	-2.75203	3.41325
7	45	-3.23196	7	45	-2.96256	2.65782
8	45	-3.4856	8	45	-3.32295	1.48235
9	45	-4.25956	9	45	-4.09798	1.31318
10	45	-5.72596	10	45	-5.41416	2.80684
11	45	-7.28249	11	45	-6.77319	5.04277
12	45	-8.11429	12	45	-7.50036	5.32183
13	45	-7.41274	13	45	-6.92634	3.99206
14	45	-5.02014	14	45	-4.92012	0.946032
15	45	-1.98876	15	45	-2.33898	-3.38295
16	45	0.497392	16	45	-0.146189	-5.35728
17	45	1.33597	17	45	0.761206	-4.87207
18	45	0.78654	18	45	0.560331	-2.21926
19	45	0.233677	19	45	0.30017	0.614718
20	45	1.09567	20	45	1.05489	-0.332168
21	45	4.45218	21	45	3.64884	-7.13338
22	45	9.41435	22	45	7.48142	-19.2016
23	45	14.3838	23	45	11.4476	-25.8446
24	45	17.764	24	45	14.4431	-27.1302
25	45	18.5849	25	45	15.728	-26.692
26	45	17.2954	26	45	15.4207	-18.4118
27	45	14.5402	27	45	13.7635	-6.54101
28	45	10.9529	28	45	10.999	0.379685
29	45	6.92242	29	45	7.38175	4.32612
30	45	2.59445	30	45	3.17787	4.56002
31	45	-1.89578	31	45	-1.3459	2.66065
-20	46	-1.0964	-20	46	-0.830586	1.48596
-19	46	-1.11659	-19	46	-0.839116	2.43702
-18	46	-1.12925	-18	46	-0.843027	2.60959
-17	46	-1.12942	-17	46	-0.839262	2.35204
-16	46	-1.11384	-16	46	-0.826176	2.55556
-15	46	-1.09154	-15	46	-0.811743	2.80487
-14	46	-1.07678	-14	46	-0.807961	2.39609
-13	46	-1.08384	-13	46	-0.826831	2.10714
-12	46	-1.11826	-12	46	-0.873045	2.28591
-11	46	-1.16139	-11	46	-0.931316	2.26879
-10	46	-1.19045	-10	46	-0.98297	1.76629
-9	46	-1.18352	-9	46	-1.00992	1.45511
-8	46	-1.14495	-8	46	-1.0132	1.28155
-7	46	-1.10993	-7	46	-1.01686	0.883918
-6	46	-1.11542	-6	46	-1.04628	0.570248
-5	46	-1.19088	-5	46	-1.12106	0.609559
-4	46	-1.2987	-4	46	-1.20854	0.898121
-3	46	-1.36592	-3	46	-1.24829	1.06303
-2	46	-1.31925	-2	46	-1.17964	1.14135
-1	46	-1.13024	-1	46	-0.981418	1.36655
0	46	-0.926061	0	46	-0.767331	1.57428
1	46	-0.867674	1	46	-0.679841	1.6177
2	46	-1.11338	2	46	-0.859116	2.11307
3	46	-1.67622	3	46	-1.32366	3.3928
4	46	-2.35171	4	46	-1.91206	4.22581
5	46	-2.91749	5	46	-2.44842	3.89468
6	46	-3.17864	6	46	-2.77747	3.45863
7	46	-3.26648	7	46	-2.9944	2.69959
8	46	-3.52636	8	46	-3.36113	1.51432
9	46	-4.30735	9	46	-4.14265	1.34604
10	46	-5.78137	10	46	-5.46508	2.86332
11	46	-7.34223	11	46	-6.82715	5.12878
12	46	-8.17019	12	46	-7.55049	5.40217
13	46	-7.45183	13	46	-6.96214	4.04172
14	46	-5.02999	14	46	-4.93159	0.935864
15	46	-1.96747	15	46	-2.32428	-3.46601
16	46	0.540066	16	46	-0.112395	-5.46179
17	46	1.37932	17	46	0.798535	-4.95089
18	46	0.810115	18	46	0.584925	-2.22175
19	46	0.226512	19	46	0.301339	0.695675
20	46	1.05658	20	46	1.02771	-0.236489
21	46	4.38974	21	46	3.59488	-7.09789
22	46	9.34678	22	46	7.41296	-19.319
23	46	14.339	23	46	11.3891	-26.1109
24	46	17.7793	24	46	14.4313	-27.5057
25	46	18.6956	25	46	15.8002	-27.205
26	46	17.509	26	46	15.5885	-18.9676
27	46	14.8321	27	46	14.0087	-6.97293
28	46	11.2679	28	46	11.2746	0.0553608
29	46	7.19925	29	46	7.63402	4.11786
30	46	2.79031	30	46	3.36935	4.55122
31	46	-1.80425	31	46	-1.23565	2.76658
-20	47	-1.09854	-20	47	-0.829841	1.51326
-19	47	-1.11862	-19	47	-0.838364	2.47988
-18	47	-1.13112	-18	47	-0.842268	2.65319
-17	47	-1.13101	-17	47	-0.838499	2.38879
-16	47	-1.11503	-16	47	-0.825412	2.59205
-15	47	-1.09225	-15	47	-0.811003	2.84043
-14	47	-1.07704	-14	47	-0.807295	2.42228
-13	47	-1.0838	-13	47	-0.826312	2.12672
-12	47	-1.11808	-12	47	-0.872741	2.30419
-11	47	-1.16115	-11	47	-0.931195	2.28457
-10	47	-1.19005	-10	47	-0.982884	1.77678
-9	47	-1.18273	-9	47	-1.00961	1.46188
-8	47	-1.14357	-8	47	-1.01244	1.28513
-7	47	-1.10804	-7	47	-1.0156	0.884589
-6	47	-1.11337	-6	47	-1.04466	0.570957
-5	47	-1.18925	-5	47	-1.11939	0.614404
-4	47	-1.29789	-4	47	-1.20706	0.911506
-3	47	-1.36595	-3	47	-1.24703	1.08268
-2	47	-1.31973	-2	47	-1.17839	1.16406
-1	47	-1.13062	-1	47	-0.979938	1.39399
0	47	-0.926438	0	47	-0.765885	1.60426
1	47	-0.868937	1	47	-0.679325	1.6452
2	47	-1.11722	2	47	-0.861048	2.14477
3	47	-1.68459	3	47	-1.32977	3.43996
4	47	-2.36601	4	47	-1.9237	4.28317
5	47	-2.93854	5	47	-2.46649	3.94864
6	47	-3.20668	6	47	-2.80244	3.51102
7	47	-3.30148	7	47	-3.02636	2.75007
8	47	-3.56827	8	47	-3.39986	1.55503
9	47	-4.35609	9	47	-4.18757	1.38755
10	47	-5.83626	10	47	-5.51493	2.93065
11	47	-7.3996	11	47	-6.87846	5.22795
12	47	-8.22269	12	47	-7.59709	5.49421
13	47	-7.48845	13	47	-6.99521	4.10129
14	47	-5.04044	14	47	-4.94297	0.934007
15	47	-1.95025	15	47	-2.31244	-3.54466
16	47	0.576835	16	47	-0.0831405	-5.56584
17	47	1.41836	17	47	0.832454	-5.03171
18	47	0.833619	18	47	0.609448	-2.22821
19	47	0.223279	19	47	0.305691	0.771909
20	47	1.02221	20	47	1.00453	-0.145922
21	47	4.32736	21	47	3.54153	-7.0696
22	47	9.27119	22	47	7.33897	-19.4473
23	47	14.2781	23	47	11.3188	-26.39
24	47	17.7743	24	47	14.4038	-27.897
25	47	18.7875	25	47	15.8569	-27.7409
26	47	17.7087	26	47	15.7439	-19.551
27	47	15.1166	27	47	14.2459	-7.42857
28	47	11.5812	28	47	11.5466	-0.287851
29	47	7.47837	29	47	7.88688	3.89802
30	47	2.99121	30	47	3.56508	4.544
31	47	-1.70559	31	47	-1.11773	2.8814
-20	48	-1.10075	-20	48	-0.829318	1.54262
-19	48	-1.1207	-19	48	-0.837817	2.52611
-18	48	-1.13301	-18	48	-0.841707	2.70033
-17	48	-1.13263	-17	48	-0.837938	2.42867
-16	48	-1.11626	-16	48	-0.824872	2.63186
-15	48	-1.09303	-15	48	-0.810509	2.87958
-14	48	-1.07739	-14	48	-0.806876	2.45152
-13	48	-1.08383	-13	48	-0.826002	2.14907
-12	48	-1.11794	-12	48	-0.872557	2.32573
-11	48	-1.16087	-11	48	-0.931082	2.30398
-10	48	-1.18959	-10	48	-0.98271	1.79057
-9	48	-1.1819	-9	48	-1.00916	1.47202
-8	48	-1.14224	-8	48	-1.01154	1.29272
-7	48	-1.10628	-7	48	-1.01419	0.889249
-6	48	-1.11146	-6	48	-1.04286	0.575284
-5	48	-1.18767	-5	48	-1.11744	0.62339
-4	48	-1.297	-4	48	-1.20516	0.930063
-3	48	-1.36579	-3	48	-1.24526	1.10736
-2	48	-1.32008	-2	48	-1.17673	1.19142
-1	48	-1.13112	-1	48	-0.978323	1.42647
0	48	-0.927212	0	48	-0.764639	1.63938
1	48	-0.870733	1	48	-0.679216	1.67697
2	48	-1.12139	2	48	-0.86329	2.1807
3	48	-1.69276	3	48	-1.33579	3.49257
4	48	-2.3796	4	48	-1.9348	4.34676
5	48	-2.95869	5	48	-2.48382	4.00868
6	48	-3.23428	6	48	-2.82695	3.57038
7	48	-3.33692	7	48	-3.05844	2.80924
8	48	-3.61127	8	48	-3.43908	1.60445
9	48	-4.40571	9	48	-4.23268	1.43768
10	48	-5.89064	10	48	-5.56374	3.00882
11	48	-7.45468	11	48	-6.9272	5.34023
12	48	-8.27188	12	48	-7.64027	5.59787
13	48	-7.52267	13	48	-7.02566	4.1706
14	48	-5.05147	14	48	-4.95425	0.940232
15	48	-1.93693	15	48	-2.30337	-3.61916
16	48	0.607907	16	48	-0.0582691	-5.66965
17	48	1.45321	17	48	0.863067	-5.11463
18	48	0.857029	18	48	0.633876	-2.2385
19	48	0.223817	19	48	0.313085	0.843803
20	48	0.992405	20	48	0.985207	-0.0599463
21	48	4.26511	21	48	3.48882	-7.04785
22	48	9.18799	22	48	7.25975	-19.5857
23	48	14.202	23	48	11.2373	-26.6814
24	48	17.7499	24	48	14.3613	-28.3038
25	48	18.8611	25	48	15.8986	-28.3003
26	48	17.895	26	48	15.887	-20.1632
27	48	15.3938	27	48	14.4752	-7.90932
28	48	11.8926	28	48	11.8152	-0.651306
29	48	7.7595	29	48	8.14014	3.66544
30	48	3.19684	30	48	3.76477	4.53799
31	48	-1.60009	31	48	-0.992466	3.00531
-20	49	-1.10302	-20	49	-0.82901	1.57405
-19	49	-1.12282	-19	49	-0.837469	2.57569
-18	49	-1.13493	-18	49	-0.841336	2.75097
-17	49	-1.13428	-17	49	-0.837571	2.47164
-16	49	-1.11754	-16	49	-0.824546	2.67495
-15	49	-1.09388	-15	49	-0.81025	2.92225
-14	49	-1.07784	-14	49	-0.806694	2.48372
-13	49	-1.08393	-13	49	-0.82589	2.1741
-12	49	-1.11782	-12	49	-0.872484	2.35042
-11	49	-1.16057	-11	49	-0.930976	2.32692
-10	49	-1.18906	-10	49	-0.982451	1.80757
-9	49	-1.18103	-9	49	-1.00859	1.48543
-8	49	-1.14095	-8	49	-1.0105	1.30419
-7	49	-1.10463	-7	49	-1.01265	0.897805
-6	49	-1.10969	-6	49	-1.04089	0.58316
-5	49	-1.18615	-5	49	-1.11521	0.636461
-4	49	-1.29602	-4	49	-1.20286	0.953742
-3	49	-1.36545	-3	49	-1.24302	1.13703
-2	49	-1.32029	-2	49	-1.17467	1.2234
-1	49	-1.13172	-1	49	-0.976584	1.46398
0	49	-0.928366	0	49	-0.763589	1.67961
1	49	-0.873039	1	49	-0.679502	1.71296
2	49	-1.12587	2	49	-0.865834	2.2208
3	49	-1.70073	3	49	-1.34173	3.55056
4	49	-2.39248	4	49	-1.94539	4.4165
5	49	-2.97797	5	49	-2.50043	4.07475
6	49	-3.26146	6	49	-2.851	3.63665
7	49	-3.37276	7	49	-3.09061	2.8771
8	49	-3.65528	8	49	-3.47877	1.66262
9	49	-4.45615	9	49	-4.27797	1.49649
10	49	-5.94448	10	49	-5.61151	3.09786
11	49	-7.50751	11	49	-6.97343	5.4656
12	49	-8.31786	12	49	-7.68014	5.71308
13	49	-7.55457	13	49	-7.05355	4.24956
14	49	-5.06305	14	49	-4.96542	0.954373
15	49	-1.92738	15	49	-2.29696	-3.68969
16	49	0.633489	16	49	-0.0376243	-5.77331
17	49	1.48403	17	49	0.890482	-5.19966
18	49	0.880328	18	49	0.658185	-2.25249
19	49	0.227968	19	49	0.323382	0.911659
20	49	0.966992	20	49	0.969591	0.0218806
21	49	4.20302	21	49	3.43676	-7.03196
22	49	9.09755	22	49	7.17559	-19.7334
23	49	14.1114	23	49	11.145	-26.9844
24	49	17.7069	24	49	14.3045	-28.726
25	49	18.9172	25	49	15.926	-28.8835
26	49	18.0682	26	49	16.0185	-20.8054
27	49	15.6639	27	49	14.6968	-8.41651
28	49	12.2021	28	49	12.0802	-1.0364
29	49	8.04234	29	49	8.39358	3.4189
30	49	3.40689	30	49	3.96813	4.53276
31	49	-1.48805	31	49	-0.860198	3.13849
-20	50	-1.10535	-20	50	-0.828905	1.60754
-19	50	-1.12497	-19	50	-0.83731	2.6286
-18	50	-1.13687	-18	50	-0.841146	2.80509
-17	50	-1.13594	-17	50	-0.83739	2.51764
-16	50	-1.11885	-16	50	-0.824424	2.72124
-15	50	-1.0948	-15	50	-0.810215	2.96833
-14	50	-1.07836	-14	50	-0.806737	2.51879
-13	50	-1.08411	-13	50	-0.825966	2.2017
-12	50	-1.11772	-12	50	-0.872519	2.37813
-11	50	-1.16023	-11	50	-0.930875	2.35324
-10	50	-1.18847	-10	50	-0.982107	1.82766
-9	50	-1.18013	-9	50	-1.00788	1.50203
-8	50	-1.1397	-8	50	-1.00933	1.31946
-7	50	-1.1031	-7	50	-1.01099	0.910183
-6	50	-1.10806	-6	50	-1.03876	0.594537
-5	50	-1.18468	-5	50	-1.11273	0.653582
-4	50	-1.29497	-4	50	-1.20017	0.982521
-3	50	-1.36496	-3	50	-1.24033	1.17167
-2	50	-1.32039	-2	50	-1.17224	1.25999
-1	50	-1.13242	-1	50	-0.97473	1.5065
0	50	-0.929887	0	50	-0.762733	1.7249
1	50	-0.875837	1	50	-0.680172	1.75312
[truncated: 20,622 more rows]
