# Supplementary material for: Technical note: contour plot visualization of the light adapted electroretinogram using a generalized additive model
Source: Doc Ophthalmol. 2026 Jan 18;152(1):1–11. doi: 10.1007/s10633-025-10078-3 (PMC12948813; doi:10.1007/s10633-025-10078-3)
Supplement: Supplementary file 6 — Supplementary file6 (M 4 KB) [file 10633_2025_10078_MOESM6_ESM.m]

% Read in excel data - FILE NEEDS TO BE IN THE SAME FOLDER
data = xlsread("a_waveplots2.xlsx");

% Set minimum and maximum colour values (can be tweaked)
color_bar_max = 25;     % Increase if high values are too light
color_bar_min = -20;    % Decrease if low values are too dark
color_range = hot;      % Use "hot" colour scheme

diff_color_max = 1;
diff_color_min = -5;
diff_color_range = winter;

% Axis Labels
x_3d = "Time (msec)";
y_3d = "Flash Strength (Td.s)";
z_3d = "Response Amplitude";

% Titles
titles = ["Control", "ASD", "Difference"];

% Control Data (Columns 1-3)
control_time = data(:,1);
control_strength = data(:,2);
control_amplitude = data(:,3);

% ASD Data (Columns 4-5)
asd_time = data(:,4);
asd_strength = data(:,5);
asd_amplitude = data(:,6);

% Axis ranges
z_min = -20;        % Z minimum (3D graph only)
z_max = 25;         % Z maximum (3D graph only)
x_min = -20;
x_max = 31;
y_min = 0;
y_max = 446;
str = y_min:10:y_max;       % Y axis range 0 to 446 (10 is the increment for the grid lines)
time = x_min:1:x_max;       % X axis range -20 to 31

% Contour Lines
contour_list = -12:2:22;        % Interval between contour lines on main graphs = 2
contour_difference = -12:1:22;  % Interval between contour lines on difference graph = 1

% Create grid of points
[Str,Time] = ndgrid(str, time);

% Create interpolated functions from data
control_amp_function = scatteredInterpolant(control_strength, control_time, control_amplitude);
asd_amp_function = scatteredInterpolant(asd_strength, asd_time, asd_amplitude);

% Evaluate at points on grid
control_amp_z = control_amp_function(Str, Time);
asd_amp_z = asd_amp_function(Str, Time);

% User Input
graph_type_q = questdlg('What would you like to plot?', ...
	'Graph Menu', ...
	'Contour Plot','3D Plot','Contour Plot');

selected_type = 0;
switch graph_type_q
    case 'Contour Plot'
        selected_type = 1;
    case '3D Plot'
        selected_type = 2;
 end

graph_data_q = questdlg('Which data set would you like to plot?', ...
	'Graph Menu', ...
	'Control Data','ASD Data','Difference', 'Control Data');

selected_data = 0;
switch graph_data_q
    case 'Control Data'
        selected_data = 0;
    case 'ASD Data'
        selected_data = 1;
    case 'Difference'
        selected_data = 2;
end

% Decide which graph to display
figure
if selected_type == 2       % 3D Graphs
    switch selected_data
        case 0
            surf(Time, Str, control_amp_z)          % Plot surface
            colormap(color_range)                   % Set colour scheme
            clim([color_bar_min, color_bar_max])    % Set colour min/max
        case 1
            surf(Time, Str, asd_amp_z)
            clim([color_bar_min, color_bar_max])
            colormap(color_range)
        case 2
            surf(Time, Str, asd_amp_z-control_amp_z)
            clim([diff_color_min, diff_color_max])
            colormap(diff_color_range)
    end    
    xlabel(x_3d)
    ylabel(y_3d)
    zlabel(z_3d)
    xlim([x_min, x_max])
    ylim([y_min, y_max])
    zlim([z_min, z_max])
    title(titles(selected_data + 1))
    bar = colorbar;                         % Display colour bar next to graph
    ylabel(bar, z_3d, 'FontSize', 12)       % Label colour bar
    %shading interp                         % Optional - hides grid lines

else                        % Contour Graphs
    switch selected_data
        case 0
            contourf(Time, Str, control_amp_z, contour_list,'ShowText','on')
            colormap(color_range)
            clim([color_bar_min, color_bar_max])
        case 1
            contourf(Time, Str, asd_amp_z, contour_list,'ShowText','on')
            colormap(color_range)
            clim([color_bar_min, color_bar_max])
        case 2
            contourf(Time, Str, asd_amp_z-control_amp_z, contour_difference,'ShowText','on')
            colormap (diff_color_range)
            clim([diff_color_min, diff_color_max])
    end
    title(titles(selected_data + 1))
    bar = colorbar;                         % Display colour bar next to graph
    ylabel(bar, z_3d, 'FontSize', 12)       % Label colour bar
    xlim([x_min, x_max])
    ylim([y_min, y_max])
    xlabel(x_3d)
    ylabel(y_3d)
end
